# Supplementary material for: 2-(4-Bromo­phen­yl)-N-(2,6-dimethyl­phen­yl)acetamide
Source: Acta Crystallogr Sect E Struct Rep Online. 2012 Aug 11;68(Pt 9):o2678. doi: 10.1107/S1600536812034617 (PMC3435700; doi:10.1107/S1600536812034617)
Supplement: Supplementary file 1 [file e-68-o2678-sup1.cif]

##############################################################################
#                                                                            #
# This CIF contains the data in a paper accepted for publication in          #
# Acta Crystallographica Section E. It conforms to the requirements of       #
# Notes for Authors for Acta Crystallographica Section E, and has been       #
# peer reviewed under the auspices of the IUCr Commission on Journals.       #
#                                                                            #
# Full details of the Crystallographic Information File format               #
# are given in the paper "The Crystallographic Information File (CIF):       #
# a New Standard Archive File for Crystallography" by S. R. Hall, F. H.      #
# Allen and I. D. Brown [Acta Cryst. (1991), A47, 655-685].                  #
#                                                                            #
# The current version of the core CIF dictionary is obtainable from          #
# ftp://ftp.iucr.org/pub/cif_core.dic.                                       #
#                                                                            #
# Software is freely available for graphical display of the structure(s)     #
# in this CIF. For information consult the CIF software page                 #
# http://www.iucr.org/resources/cif/software.                                #
#                                                                            #
# This file may be used for bona fide research purposes within the           #
# scientific community so long as proper attribution is given to the journal # 
# article from which it was obtained.                                        #
#                                                                            #
##############################################################################
data_global
_audit_creation_method     'form.cif (version 2.0)'
_journal_data_validation_number     ?
_journal_date_recd_electronic     2012-07-31
_journal_date_accepted     2012-08-03
_journal_name_full     'Acta Crystallographica, Section E'
_journal_year     2012
_journal_volume     68
_journal_issue      9
_journal_page_first     o2678
_journal_page_last     o2678
_journal_paper_category     QO
_journal_paper_doi     10.1107/S1600536812034617
_journal_coeditor_code     HB6926
_publ_contact_author_name     'Prof. Fun, Hoong-Kun'
_publ_contact_author_address
;
      X-ray Crystallography Unit
      School of Physics
      Universiti Sains Malaysia
      11800 USM, Penang
      MALAYSIA
;
_publ_contact_author_email     'hkfun@usm.my'
_publ_contact_author_fax     '604 6579150'
_publ_contact_author_phone     '604 6533652'
_publ_section_title
;
2-(4-Bromophenyl)-<i>N</i>-(2,6-dimethylphenyl)acetamide
;
loop_
    _publ_author_name
    _publ_author_footnote
    _publ_author_address
    'Hoong-Kun Fun'
;
      Thomson Reuters ResearcherID: A-3561-2009.
;
;     X-ray Crystallography Unit
      School of Physics
      Universiti Sains Malaysia
      11800 USM, Penang
      Malaysia
;
    'Ching Kheng Quah'
;
      Thomson Reuters ResearcherID: A-5525-2009.
;
;
      X-ray Crystallography Unit
      School of Physics
      Universiti Sains Malaysia
      11800 USM, Penang
      Malaysia
;
    'Prakash S. Nayak' ?
;
      Department of Studies in Chemistry
      Mangalore University
      Mangalagangotri 574 199
      India
;
    'B. Narayana' ?
;
      Department of Studies in Chemistry
      Mangalore University
      Mangalagangotri 574 199
      India
;
    'B. K. Sarojini' ?
;
      Department of Chemistry
      P. A. College of Engineering
      Nadupadavu, Mangalore 574 153
      India
;
data_I
_audit_creation_method     SHELXL-97
_chemical_name_systematic
;
2-(4-Bromophenyl)-<i>N</i>-(2,6-dimethylphenyl)acetamide
;
_chemical_name_common     ?
_chemical_formula_moiety     'C16 H16 Br N O'
_chemical_formula_sum     'C16 H16 Br N O'
_chemical_formula_iupac     'C16 H16 Br N O'
_chemical_formula_weight     318.21
_chemical_melting_point     ?
_symmetry_cell_setting     monoclinic
_symmetry_space_group_name_H-M     'P 21/c'
_symmetry_space_group_name_Hall     '-P 2ybc'
loop_
    _symmetry_equiv_pos_as_xyz
    'x, y, z'
    '-x, y+1/2, -z+1/2'
    '-x, -y, -z'
    'x, -y-1/2, z-1/2'
_cell_length_a     4.7146(6)
_cell_length_b     22.999(3)
_cell_length_c     13.5350(15)
_cell_angle_alpha     90.00
_cell_angle_beta     91.138(3)
_cell_angle_gamma     90.00
_cell_volume     1467.3(3)
_cell_formula_units_Z     4
_cell_measurement_reflns_used     1376
_cell_measurement_theta_min     3.01
_cell_measurement_theta_max     20.08
_cell_measurement_temperature     296
_exptl_crystal_description     'plate'
_exptl_crystal_colour     'colourless'
_exptl_crystal_size_max     0.179
_exptl_crystal_size_mid     0.086
_exptl_crystal_size_min     0.073
_exptl_crystal_density_diffrn     1.440
_exptl_crystal_density_meas     ?
_exptl_crystal_density_method     'not measured'
_exptl_crystal_F_000     648
_exptl_absorpt_coefficient_mu     2.793
_exptl_absorpt_correction_type     multi-scan
_exptl_absorpt_process_details     '(<i>SADABS</i>; Bruker, 2009)'
_exptl_absorpt_correction_T_min     0.6348
_exptl_absorpt_correction_T_max     0.8221
_exptl_special_details     ?
_diffrn_ambient_temperature     296
_diffrn_radiation_type     MoK\a
_diffrn_radiation_wavelength     0.71073
_diffrn_radiation_source     'fine-focus sealed tube'
_diffrn_radiation_monochromator     graphite
_diffrn_measurement_device_type     'Bruker SMART APEXII DUO CCD'
_diffrn_measurement_method     '\f and \w scans'
_diffrn_detector_area_resol_mean     ?
_diffrn_reflns_number     14048
_diffrn_reflns_av_R_equivalents     0.0736
_diffrn_reflns_av_sigmaI/netI     0.0729
_diffrn_reflns_theta_min     1.75
_diffrn_reflns_theta_max     27.50
_diffrn_reflns_theta_full     27.50
_diffrn_measured_fraction_theta_max     0.995
_diffrn_measured_fraction_theta_full     0.995
_diffrn_reflns_limit_h_min     -6
_diffrn_reflns_limit_h_max     6
_diffrn_reflns_limit_k_min     -26
_diffrn_reflns_limit_k_max     29
_diffrn_reflns_limit_l_min     -17
_diffrn_reflns_limit_l_max     17
_diffrn_standards_number     0
_diffrn_standards_interval_count     .
_diffrn_standards_interval_time     .
_diffrn_standards_decay_%     ?
_refine_special_details
;
 Refinement of F^2^ against ALL reflections.  The weighted R-factor wR and
 goodness of fit S are based on F^2^, conventional R-factors R are based
 on F, with F set to zero for negative F^2^. The threshold expression of
 F^2^ > 2sigma(F^2^) is used only for calculating R-factors(gt) etc. and is
 not relevant to the choice of reflections for refinement.  R-factors based
 on F^2^ are statistically about twice as large as those based on F, and R-
 factors based on ALL data will be even larger.
;
_reflns_number_total     3352
_reflns_number_gt     1593
_reflns_threshold_expression     I>2\s(I)
_refine_ls_structure_factor_coef     Fsqd
_refine_ls_matrix_type     full
_refine_ls_R_factor_all     0.1391
_refine_ls_R_factor_gt     0.0520
_refine_ls_wR_factor_gt     0.1077
_refine_ls_wR_factor_ref     0.1425
_refine_ls_goodness_of_fit_ref     1.007
_refine_ls_restrained_S_all     1.007
_refine_ls_number_reflns     3352
_refine_ls_number_parameters     178
_refine_ls_number_restraints     0
_refine_ls_hydrogen_treatment     mixed
_refine_ls_weighting_scheme     calc
_refine_ls_weighting_details
         'calc w=1/[\s^2^(Fo^2^)+(0.0518P)^2^+0.5390P] where P=(Fo^2^+2Fc^2^)/3'
_atom_sites_solution_hydrogens     geom
_atom_sites_solution_primary     direct
_atom_sites_solution_secondary     difmap
_refine_ls_shift/su_max     0.001
_refine_ls_shift/su_mean     0.001
_refine_diff_density_max     0.368
_refine_diff_density_min     -0.570
_refine_ls_extinction_method     none
_refine_ls_extinction_coef     ?
loop_
    _atom_type_symbol
    _atom_type_description
    _atom_type_scat_dispersion_real
    _atom_type_scat_dispersion_imag
    _atom_type_scat_source
    'C' 'C' 0.0033 0.0016
                         'International Tables Vol C Tables 4.2.6.8 and 6.1.1.4'
    'H' 'H' 0.0000 0.0000
                         'International Tables Vol C Tables 4.2.6.8 and 6.1.1.4'
    'N' 'N' 0.0061 0.0033
                         'International Tables Vol C Tables 4.2.6.8 and 6.1.1.4'
    'O' 'O' 0.0106 0.0060
                         'International Tables Vol C Tables 4.2.6.8 and 6.1.1.4'
    'Br' 'Br' -0.2901 2.4595
                         'International Tables Vol C Tables 4.2.6.8 and 6.1.1.4'
_computing_data_collection     'APEX2 (Bruker, 2009)'
_computing_cell_refinement     'SAINT (Bruker, 2009)'
_computing_data_reduction     'SAINT (Bruker, 2009)'
_computing_structure_solution     'SHELXTL (Sheldrick, 2008)'
_computing_structure_refinement     'SHELXTL (Sheldrick, 2008)'
_computing_molecular_graphics     'SHELXTL (Sheldrick, 2008)'
_computing_publication_material
                             'SHELXTL (Sheldrick, 2008) and PLATON (Spek, 2009)'
loop_
    _atom_site_type_symbol
    _atom_site_label
    _atom_site_fract_x
    _atom_site_fract_y
    _atom_site_fract_z
    _atom_site_U_iso_or_equiv
    _atom_site_adp_type
    _atom_site_calc_flag
    _atom_site_refinement_flags
    _atom_site_occupancy
    _atom_site_symmetry_multiplicity
    _atom_site_disorder_assembly
    _atom_site_disorder_group
    Br Br1 0.41005(16) 0.35233(3) 0.61576(4) 0.1038(3) Uani d . 1 1 . .
    O O1 0.4016(5) 0.33510(13) 1.1247(2) 0.0615(8) Uani d . 1 1 . .
    N N1 -0.0290(7) 0.37234(13) 1.1589(2) 0.0416(7) Uani d . 1 1 . .
    C C1 0.0074(10) 0.35773(19) 0.8830(4) 0.0688(13) Uani d . 1 1 . .
    H H1A -0.1203 0.3825 0.9134 0.083 Uiso calc R 1 1 . .
    C C2 0.0970(11) 0.3706(2) 0.7894(4) 0.0744(14) Uani d . 1 1 . .
    H H2A 0.0300 0.4037 0.7570 0.089 Uiso calc R 1 1 . .
    C C3 0.2837(10) 0.33480(19) 0.7448(3) 0.0614(11) Uani d . 1 1 . .
    C C4 0.3828(10) 0.28624(19) 0.7918(3) 0.0652(12) Uani d . 1 1 . .
    H H4A 0.5100 0.2616 0.7609 0.078 Uiso calc R 1 1 . .
    C C5 0.2916(9) 0.27413(17) 0.8861(3) 0.0550(10) Uani d . 1 1 . .
    H H5A 0.3608 0.2413 0.9186 0.066 Uiso calc R 1 1 . .
    C C6 0.1019(8) 0.30930(17) 0.9327(3) 0.0469(9) Uani d . 1 1 . .
    C C7 0.0048(8) 0.29567(17) 1.0356(3) 0.0531(10) Uani d . 1 1 . .
    H H7A 0.0515 0.2557 1.0517 0.064 Uiso calc R 1 1 . .
    H H7B -0.1996 0.3000 1.0383 0.064 Uiso calc R 1 1 . .
    C C8 0.1443(8) 0.33567(16) 1.1105(3) 0.0464(9) Uani d . 1 1 . .
    C C9 0.0737(7) 0.41182(15) 1.2329(2) 0.0380(8) Uani d . 1 1 . .
    C C10 0.2465(8) 0.45805(16) 1.2062(3) 0.0477(9) Uani d . 1 1 . .
    C C11 0.3468(10) 0.49491(18) 1.2805(3) 0.0664(12) Uani d . 1 1 . .
    H H11A 0.4670 0.5254 1.2645 0.080 Uiso calc R 1 1 . .
    C C12 0.2719(10) 0.4871(2) 1.3765(3) 0.0704(13) Uani d . 1 1 . .
    H H12A 0.3412 0.5122 1.4251 0.084 Uiso calc R 1 1 . .
    C C13 0.0963(10) 0.4428(2) 1.4010(3) 0.0618(12) Uani d . 1 1 . .
    H H13A 0.0450 0.4383 1.4666 0.074 Uiso calc R 1 1 . .
    C C14 -0.0091(8) 0.40372(16) 1.3301(3) 0.0470(9) Uani d . 1 1 . .
    C C15 0.3245(11) 0.4697(2) 1.1008(3) 0.0736(13) Uani d . 1 1 . .
    H H15A 0.1636 0.4621 1.0581 0.110 Uiso calc R 1 1 . .
    H H15B 0.4787 0.4448 1.0829 0.110 Uiso calc R 1 1 . .
    H H15C 0.3808 0.5096 1.0941 0.110 Uiso calc R 1 1 . .
    C C16 -0.2007(10) 0.35451(19) 1.3576(3) 0.0680(12) Uani d . 1 1 . .
    H H16A -0.1351 0.3192 1.3278 0.102 Uiso calc R 1 1 . .
    H H16B -0.3903 0.3627 1.3344 0.102 Uiso calc R 1 1 . .
    H H16C -0.1992 0.3502 1.4281 0.102 Uiso calc R 1 1 . .
    H H1N1 -0.220(8) 0.3663(14) 1.153(3) 0.042(10) Uiso d . 1 1 . .
loop_
    _atom_site_aniso_label
    _atom_site_aniso_U_11
    _atom_site_aniso_U_22
    _atom_site_aniso_U_33
    _atom_site_aniso_U_12
    _atom_site_aniso_U_13
    _atom_site_aniso_U_23
    Br1 0.1668(7) 0.0908(4) 0.0537(3) -0.0423(4) 0.0020(3) 0.0035(3)
    O1 0.0288(15) 0.081(2) 0.0748(19) 0.0040(14) 0.0040(14) -0.0234(15)
    N1 0.0260(17) 0.0529(19) 0.0457(17) 0.0002(15) -0.0001(15) -0.0070(14)
    C1 0.063(3) 0.064(3) 0.079(3) 0.022(2) -0.002(3) -0.012(3)
    C2 0.085(4) 0.061(3) 0.076(3) 0.013(3) -0.014(3) 0.008(2)
    C3 0.077(3) 0.055(3) 0.052(2) -0.015(2) -0.003(2) -0.005(2)
    C4 0.083(3) 0.056(3) 0.057(3) 0.007(2) 0.015(3) -0.011(2)
    C5 0.064(3) 0.047(2) 0.053(2) 0.010(2) 0.005(2) -0.0060(18)
    C6 0.038(2) 0.050(2) 0.053(2) -0.0018(19) -0.0050(19) -0.0126(19)
    C7 0.036(2) 0.062(3) 0.061(2) -0.0096(19) 0.010(2) -0.021(2)
    C8 0.033(2) 0.057(2) 0.050(2) 0.0006(19) 0.0076(19) -0.0070(18)
    C9 0.0304(19) 0.041(2) 0.0421(19) 0.0044(16) -0.0021(17) -0.0023(16)
    C10 0.047(2) 0.044(2) 0.052(2) 0.0030(19) -0.0013(19) 0.0040(18)
    C11 0.067(3) 0.052(3) 0.079(3) -0.009(2) -0.005(3) -0.010(2)
    C12 0.079(3) 0.066(3) 0.066(3) 0.000(3) -0.011(3) -0.024(2)
    C13 0.071(3) 0.074(3) 0.040(2) 0.016(3) 0.000(2) -0.010(2)
    C14 0.042(2) 0.052(2) 0.048(2) 0.0086(19) 0.0069(19) 0.0016(18)
    C15 0.090(4) 0.069(3) 0.062(3) -0.014(3) 0.006(3) 0.019(2)
    C16 0.061(3) 0.084(3) 0.059(3) 0.002(3) 0.017(2) 0.010(2)
_geom_special_details
;
 All esds (except the esd in the dihedral angle between two l.s. planes)
 are estimated using the full covariance matrix.  The cell esds are taken
 into account individually in the estimation of esds in distances, angles
 and torsion angles; correlations between esds in cell parameters are only
 used when they are defined by crystal symmetry.  An approximate (isotropic)
 treatment of cell esds is used for estimating esds involving l.s. planes.
;
loop_
    _geom_bond_atom_site_label_1
    _geom_bond_atom_site_label_2
    _geom_bond_site_symmetry_2
    _geom_bond_distance
    _geom_bond_publ_flag
    Br1 C3 . 1.899(4) ?
    O1 C8 . 1.224(4) ?
    N1 C8 . 1.353(5) ?
    N1 C9 . 1.429(4) ?
    N1 H1N1 . 0.91(4) ?
    C1 C6 . 1.371(6) ?
    C1 C2 . 1.376(6) ?
    C1 H1A . 0.9300 ?
    C2 C3 . 1.356(6) ?
    C2 H2A . 0.9300 ?
    C3 C4 . 1.363(6) ?
    C4 C5 . 1.383(5) ?
    C4 H4A . 0.9300 ?
    C5 C6 . 1.369(5) ?
    C5 H5A . 0.9300 ?
    C6 C7 . 1.508(5) ?
    C7 C8 . 1.510(5) ?
    C7 H7A . 0.9700 ?
    C7 H7B . 0.9700 ?
    C9 C10 . 1.392(5) ?
    C9 C14 . 1.392(5) ?
    C10 C11 . 1.391(5) ?
    C10 C15 . 1.504(5) ?
    C11 C12 . 1.365(6) ?
    C11 H11A . 0.9300 ?
    C12 C13 . 1.358(6) ?
    C12 H12A . 0.9300 ?
    C13 C14 . 1.400(5) ?
    C13 H13A . 0.9300 ?
    C14 C16 . 1.500(5) ?
    C15 H15A . 0.9600 ?
    C15 H15B . 0.9600 ?
    C15 H15C . 0.9600 ?
    C16 H16A . 0.9600 ?
    C16 H16B . 0.9600 ?
    C16 H16C . 0.9600 ?
loop_
    _geom_angle_atom_site_label_1
    _geom_angle_atom_site_label_2
    _geom_angle_atom_site_label_3
    _geom_angle_site_symmetry_1
    _geom_angle_site_symmetry_3
    _geom_angle
    _geom_angle_publ_flag
    C8 N1 C9 . . 122.4(3) ?
    C8 N1 H1N1 . . 118(2) ?
    C9 N1 H1N1 . . 118(2) ?
    C6 C1 C2 . . 121.6(4) ?
    C6 C1 H1A . . 119.2 ?
    C2 C1 H1A . . 119.2 ?
    C3 C2 C1 . . 119.5(4) ?
    C3 C2 H2A . . 120.2 ?
    C1 C2 H2A . . 120.2 ?
    C2 C3 C4 . . 120.6(4) ?
    C2 C3 Br1 . . 119.9(4) ?
    C4 C3 Br1 . . 119.5(3) ?
    C3 C4 C5 . . 119.1(4) ?
    C3 C4 H4A . . 120.5 ?
    C5 C4 H4A . . 120.5 ?
    C6 C5 C4 . . 121.6(4) ?
    C6 C5 H5A . . 119.2 ?
    C4 C5 H5A . . 119.2 ?
    C5 C6 C1 . . 117.6(4) ?
    C5 C6 C7 . . 121.0(4) ?
    C1 C6 C7 . . 121.3(4) ?
    C6 C7 C8 . . 110.9(3) ?
    C6 C7 H7A . . 109.5 ?
    C8 C7 H7A . . 109.5 ?
    C6 C7 H7B . . 109.5 ?
    C8 C7 H7B . . 109.5 ?
    H7A C7 H7B . . 108.0 ?
    O1 C8 N1 . . 122.4(3) ?
    O1 C8 C7 . . 121.1(3) ?
    N1 C8 C7 . . 116.5(3) ?
    C10 C9 C14 . . 121.6(3) ?
    C10 C9 N1 . . 119.7(3) ?
    C14 C9 N1 . . 118.7(3) ?
    C11 C10 C9 . . 118.0(4) ?
    C11 C10 C15 . . 119.4(4) ?
    C9 C10 C15 . . 122.6(4) ?
    C12 C11 C10 . . 121.2(4) ?
    C12 C11 H11A . . 119.4 ?
    C10 C11 H11A . . 119.4 ?
    C13 C12 C11 . . 120.2(4) ?
    C13 C12 H12A . . 119.9 ?
    C11 C12 H12A . . 119.9 ?
    C12 C13 C14 . . 121.6(4) ?
    C12 C13 H13A . . 119.2 ?
    C14 C13 H13A . . 119.2 ?
    C9 C14 C13 . . 117.4(4) ?
    C9 C14 C16 . . 121.2(3) ?
    C13 C14 C16 . . 121.4(4) ?
    C10 C15 H15A . . 109.5 ?
    C10 C15 H15B . . 109.5 ?
    H15A C15 H15B . . 109.5 ?
    C10 C15 H15C . . 109.5 ?
    H15A C15 H15C . . 109.5 ?
    H15B C15 H15C . . 109.5 ?
    C14 C16 H16A . . 109.5 ?
    C14 C16 H16B . . 109.5 ?
    H16A C16 H16B . . 109.5 ?
    C14 C16 H16C . . 109.5 ?
    H16A C16 H16C . . 109.5 ?
    H16B C16 H16C . . 109.5 ?
loop_
    _geom_torsion_atom_site_label_1
    _geom_torsion_atom_site_label_2
    _geom_torsion_atom_site_label_3
    _geom_torsion_atom_site_label_4
    _geom_torsion_site_symmetry_1
    _geom_torsion_site_symmetry_2
    _geom_torsion_site_symmetry_3
    _geom_torsion_site_symmetry_4
    _geom_torsion
    _geom_torsion_publ_flag
    C6 C1 C2 C3 . . . . -0.1(7) ?
    C1 C2 C3 C4 . . . . 0.1(7) ?
    C1 C2 C3 Br1 . . . . -179.7(3) ?
    C2 C3 C4 C5 . . . . -0.4(7) ?
    Br1 C3 C4 C5 . . . . 179.4(3) ?
    C3 C4 C5 C6 . . . . 0.8(7) ?
    C4 C5 C6 C1 . . . . -0.9(6) ?
    C4 C5 C6 C7 . . . . -179.8(4) ?
    C2 C1 C6 C5 . . . . 0.5(6) ?
    C2 C1 C6 C7 . . . . 179.5(4) ?
    C5 C6 C7 C8 . . . . 104.8(4) ?
    C1 C6 C7 C8 . . . . -74.1(5) ?
    C9 N1 C8 O1 . . . . -2.2(6) ?
    C9 N1 C8 C7 . . . . 178.9(3) ?
    C6 C7 C8 O1 . . . . -63.7(5) ?
    C6 C7 C8 N1 . . . . 115.2(4) ?
    C8 N1 C9 C10 . . . . 67.8(5) ?
    C8 N1 C9 C14 . . . . -113.9(4) ?
    C14 C9 C10 C11 . . . . 3.0(5) ?
    N1 C9 C10 C11 . . . . -178.8(3) ?
    C14 C9 C10 C15 . . . . -176.3(4) ?
    N1 C9 C10 C15 . . . . 2.0(5) ?
    C9 C10 C11 C12 . . . . -1.8(6) ?
    C15 C10 C11 C12 . . . . 177.4(4) ?
    C10 C11 C12 C13 . . . . 0.0(7) ?
    C11 C12 C13 C14 . . . . 0.9(7) ?
    C10 C9 C14 C13 . . . . -2.2(5) ?
    N1 C9 C14 C13 . . . . 179.6(3) ?
    C10 C9 C14 C16 . . . . 178.6(4) ?
    N1 C9 C14 C16 . . . . 0.3(5) ?
    C12 C13 C14 C9 . . . . 0.2(6) ?
    C12 C13 C14 C16 . . . . 179.4(4) ?
loop_
    _geom_hbond_atom_site_label_D
    _geom_hbond_atom_site_label_H
    _geom_hbond_atom_site_label_A
    _geom_hbond_site_symmetry_A
    _geom_hbond_distance_DH
    _geom_hbond_distance_HA
    _geom_hbond_distance_DA
    _geom_hbond_angle_DHA
    _geom_hbond_publ_flag
    N1 H1N1 O1 1_455 0.91(4) 1.95(4) 2.847(4) 166(3) yes
    C7 H7B O1 1_455 0.97 2.38 3.240(5) 148 yes
_iucr_refine_instructions_details
;
TITL mo_bks162_0m in P2(1)/c  (RT)_
CELL 0.71073   4.7146  22.9991  13.5350  90.000  91.138  90.000
ZERR    4.00   0.0006   0.0026   0.0015   0.000   0.003   0.000
LATT  1
SYMM -X, 0.5+Y, 0.5-Z
SFAC C H N O BR
UNIT 64 64 4 4 4
SIZE 0.073 0.086 0.179
L.S. 10
BOND $H
FMAP 2 1 60
OMIT 2 10 5
OMIT -4 55
ACTA
CONF
PLAN 20
WGHT      0.0518      0.5390
FVAR       0.44598
BR1   5    0.410047    0.352333    0.615762    11.00000    0.16679    0.09080 =
         0.05374    0.00354    0.00199   -0.04232
O1    4    0.401560    0.335103    1.124704    11.00000    0.02877    0.08104 =
         0.07484   -0.02345    0.00398    0.00401
N1    3   -0.028954    0.372342    1.158915    11.00000    0.02604    0.05293 =
         0.04566   -0.00699   -0.00012    0.00018
C1    1    0.007428    0.357732    0.883027    11.00000    0.06309    0.06410 =
         0.07898   -0.01210   -0.00206    0.02192
AFIX  43
H1A   2   -0.120300    0.382479    0.913357    11.00000   -1.20000
AFIX   0
C2    1    0.097026    0.370621    0.789405    11.00000    0.08538    0.06122 =
         0.07589    0.00823   -0.01355    0.01304
AFIX  43
H2A   2    0.030027    0.403669    0.756954    11.00000   -1.20000
AFIX   0
C3    1    0.283738    0.334797    0.744769    11.00000    0.07744    0.05484 =
         0.05165   -0.00488   -0.00270   -0.01472
C4    1    0.382821    0.286242    0.791786    11.00000    0.08251    0.05615 =
         0.05741   -0.01067    0.01487    0.00682
AFIX  43
H4A   2    0.509959    0.261610    0.760903    11.00000   -1.20000
AFIX   0
C5    1    0.291562    0.274134    0.886086    11.00000    0.06444    0.04714 =
         0.05346   -0.00598    0.00453    0.01021
AFIX  43
H5A   2    0.360756    0.241302    0.918629    11.00000   -1.20000
AFIX   0
C6    1    0.101900    0.309299    0.932659    11.00000    0.03757    0.04960 =
         0.05335   -0.01263   -0.00497   -0.00183
C7    1    0.004778    0.295670    1.035604    11.00000    0.03628    0.06205 =
         0.06145   -0.02135    0.01024   -0.00962
AFIX  23
H7A   2    0.051544    0.255663    1.051716    11.00000   -1.20000
H7B   2   -0.199606    0.299961    1.038252    11.00000   -1.20000
AFIX   0
C8    1    0.144307    0.335675    1.110492    11.00000    0.03283    0.05673 =
         0.04983   -0.00704    0.00764    0.00058
C9    1    0.073698    0.411823    1.232884    11.00000    0.03043    0.04145 =
         0.04208   -0.00228   -0.00209    0.00443
C10   1    0.246517    0.458051    1.206151    11.00000    0.04732    0.04383 =
         0.05181    0.00396   -0.00130    0.00299
C11   1    0.346788    0.494913    1.280493    11.00000    0.06704    0.05246 =
         0.07937   -0.00997   -0.00477   -0.00885
AFIX  43
H11A  2    0.467014    0.525407    1.264500    11.00000   -1.20000
AFIX   0
C12   1    0.271871    0.487118    1.376456    11.00000    0.07923    0.06569 =
         0.06561   -0.02384   -0.01148   -0.00048
AFIX  43
H12A  2    0.341151    0.512199    1.425130    11.00000   -1.20000
AFIX   0
C13   1    0.096338    0.442810    1.401047    11.00000    0.07069    0.07444 =
         0.04037   -0.00999   -0.00019    0.01644
AFIX  43
H13A  2    0.044979    0.438338    1.466597    11.00000   -1.20000
AFIX   0
C14   1   -0.009089    0.403718    1.330051    11.00000    0.04167    0.05206 =
         0.04753    0.00160    0.00689    0.00864
C15   1    0.324450    0.469716    1.100768    11.00000    0.09019    0.06877 =
         0.06193    0.01925    0.00600   -0.01372
AFIX 137
H15A  2    0.163609    0.462144    1.058091    11.00000   -1.50000
H15B  2    0.478671    0.444839    1.082883    11.00000   -1.50000
H15C  2    0.380810    0.509609    1.094068    11.00000   -1.50000
AFIX   0
C16   1   -0.200693    0.354513    1.357583    11.00000    0.06112    0.08428 =
         0.05923    0.00986    0.01668    0.00202
AFIX 137
H16A  2   -0.135146    0.319218    1.327826    11.00000   -1.50000
H16B  2   -0.390329    0.362654    1.334414    11.00000   -1.50000
H16C  2   -0.199260    0.350169    1.428133    11.00000   -1.50000
AFIX   0
H1N1  2   -0.220017    0.366311    1.153110    11.00000    0.04154
HKLF 4
REM  mo_bks162_0m in P2(1)/c  (RT)_
REM R1 =  0.0520 for   1593 Fo > 4sig(Fo)  and  0.1391 for all   3352 data
REM    178 parameters refined using      0 restraints
END
WGHT      0.0518      0.5390
REM Highest difference peak  0.368,  deepest hole -0.570,  1-sigma level  0.061
Q1    1   0.1996  0.3678  0.6371  11.00000  0.05    0.37
Q2    1   0.5074  0.3570  0.6134  11.00000  0.05    0.23
Q3    1   0.2268  0.5046  1.0808  11.00000  0.05    0.23
Q4    1   0.3033  0.4220  1.0396  11.00000  0.05    0.21
Q5    1   0.1373  0.2165  0.8834  11.00000  0.05    0.21
Q6    1   0.6980  0.2778  0.7856  11.00000  0.05    0.20
Q7    1  -0.3112  0.3798  1.3893  11.00000  0.05    0.20
Q8    1  -0.2747  0.3070  1.2942  11.00000  0.05    0.20
Q9    1   0.1659  0.3490  1.3962  11.00000  0.05    0.18
Q10   1   0.1068  0.3962  1.2797  11.00000  0.05    0.18
Q11   1   0.1892  0.2993  0.7441  11.00000  0.05    0.17
Q12   1   0.7096  0.3203  0.6612  11.00000  0.05    0.17
Q13   1  -0.3421  0.3132  0.9035  11.00000  0.05    0.17
Q14   1   0.7013  0.3584  0.6891  11.00000  0.05    0.17
Q15   1   0.0581  0.4393  1.2217  11.00000  0.05    0.16
Q16   1   0.6076  0.2826  1.1605  11.00000  0.05    0.16
Q17   1   0.1794  0.1951  1.0675  11.00000  0.05    0.16
Q18   1   0.1743  0.2509  0.9736  11.00000  0.05    0.16
Q19   1  -0.3961  0.3404  0.9975  11.00000  0.05    0.16
Q20   1  -0.3828  0.3521  1.3019  11.00000  0.05    0.16
;
