# Supplementary material for: 2-(4-Bromo­phen­yl)-N-(2,6-dimethyl­phen­yl)acetamide
Source: Acta Crystallogr Sect E Struct Rep Online. 2012 Aug 11;68(Pt 9):o2678. doi: 10.1107/S1600536812034617 (PMC3435700; doi:10.1107/S1600536812034617)
Supplement: Supplementary file 2 [file e-68-o2678-Isup2.hkl]

# 
# h,k,l, Fc-squared, Fo-squared, sigma(Fo-squared) and status flag 
# 
data_I
_shelx_title ' mo_bks162_0m in P2(1)/c  (RT)_' 
_shelx_refln_list_code          4 
_shelx_F_calc_maximum      226.09 
_exptl_crystal_F_000       648.00 
_reflns_d_resolution_high  0.7696 
 
loop_ 
 _symmetry_equiv_pos_as_xyz 
 'x, y, z' 
 '-x, y+1/2, -z+1/2' 
 '-x, -y, -z' 
 'x, -y-1/2, z-1/2' 
 
_cell_length_a     4.7146 
_cell_length_b    22.9991 
_cell_length_c    13.5350 
_cell_angle_alpha  90.000 
_cell_angle_beta   91.138 
_cell_angle_gamma  90.000 
 
_shelx_F_squared_multiplier     1.000 
 
loop_ 
 _refln_index_h 
 _refln_index_k 
 _refln_index_l 
 _refln_F_squared_calc 
 _refln_F_squared_meas 
 _refln_F_squared_sigma 
 _refln_observed_status 
   1   0   0       60.54       70.05      8.95 o 
   2   0   0     1731.11     1163.17     51.45 o 
   3   0   0     1563.96     1560.06     52.37 o 
   4   0   0        5.91        9.76     12.65 o 
   5   0   0       45.85       28.50     16.61 o 
   6   0   0        1.11       -4.05     26.46 o 
   1   1   0    16914.91    17189.94    290.29 o 
   2   1   0     2970.93     1277.11    206.61 o 
   3   1   0     1792.49     1782.78     41.10 o 
   4   1   0        0.90       -7.83      8.66 o 
   5   1   0        3.79       -2.30     10.06 o 
   6   1   0       14.45       41.60     19.64 o 
   1   2   0      334.10      366.58     10.33 o 
   3   2   0       13.20       18.49      7.49 o 
   4   2   0       24.66       14.97      8.56 o 
   5   2   0       22.75        9.48     10.25 o 
   6   2   0        1.88       15.12     19.21 o 
   1   3   0      995.92     1046.98     19.84 o 
   2   3   0        4.07        5.47      5.23 o 
   3   3   0      132.31      124.25      9.78 o 
   4   3   0        1.13       -0.74      7.89 o 
   5   3   0        1.20        2.58      9.94 o 
   6   3   0        1.43       -5.27     18.46 o 
   1   4   0      739.03      830.43     19.76 o 
   2   4   0     4089.01     4243.75     71.39 o 
   3   4   0        0.27       -7.62      7.60 o 
   4   4   0        5.73       10.83      8.31 o 
   5   4   0       82.89       64.68     13.30 o 
   6   4   0        0.09        7.92     18.61 o 
   1   5   0       71.59       87.85      8.53 o 
   2   5   0     3163.38     3013.48     57.95 o 
   3   5   0     1291.10     1386.15     29.39 o 
   4   5   0      216.65      254.29     14.24 o 
   5   5   0       40.43       53.62     11.55 o 
   6   5   0       10.45       30.63     30.52 o 
   0   6   0    26850.46    25134.25    586.09 o 
   1   6   0     8165.99     8415.32    108.58 o 
   2   6   0       43.23       37.07      5.98 o 
   3   6   0        8.77       11.94      6.62 o 
   4   6   0      109.85      110.35     11.88 o 
   5   6   0       23.71       22.88     11.10 o 
   6   6   0        0.14       26.04     30.10 o 
   1   7   0     3250.23     3328.29     49.37 o 
   2   7   0      151.94      205.73     10.02 o 
   3   7   0      100.56      124.91     12.20 o 
   4   7   0       10.78       16.68      9.59 o 
   5   7   0        0.23       13.64     11.47 o 
   0   8   0     2973.30     2950.22     75.20 o 
   1   8   0      517.81      414.11     62.86 o 
   2   8   0        8.21       12.01      6.73 o 
   3   8   0      383.80      358.01     18.36 o 
   4   8   0       32.27       37.17     10.42 o 
   5   8   0       16.02       21.47     13.45 o 
   1   9   0     2179.55     2183.13     35.00 o 
   2   9   0     2827.52     2913.80     47.64 o 
   3   9   0        3.84        7.95      5.25 o 
   4   9   0       34.39       34.32     10.36 o 
   5   9   0        4.70        1.83     13.55 o 
   0  10   0     7393.08     6997.55    199.30 o 
   1  10   0     3746.68     3826.79     49.70 o 
   2  10   0        5.76        1.07      5.71 o 
   3  10   0      171.22      181.26     14.35 o 
   4  10   0       12.66       20.57     13.36 o 
   5  10   0       11.59       15.50     20.54 o 
   1  11   0      176.87      190.77      7.95 o 
   2  11   0      201.74      233.21     19.02 o 
   3  11   0      459.78      481.69     20.34 o 
   4  11   0       44.75       49.77     16.57 o 
   5  11   0        3.33       20.84     16.55 o 
   0  12   0       26.88       34.04     15.29 o 
   1  12   0      913.55      910.49     20.62 o 
   2  12   0       25.66       46.75      7.73 o 
   3  12   0      117.68      124.76     16.38 o 
   4  12   0       50.14       56.80     15.55 o 
   5  12   0        5.08        3.50     16.59 o 
   1  13   0        8.43        6.78      6.17 o 
   2  13   0      181.12      186.39     14.50 o 
   3  13   0       48.85       54.45     20.34 o 
   4  13   0        0.00        4.56     14.16 o 
   5  13   0        0.68        3.31     17.32 o 
   0  14   0     3360.61     3516.65     94.82 o 
   1  14   0      629.34      661.87     21.19 o 
   2  14   0      142.82      146.60     14.48 o 
   3  14   0      120.80      125.63     14.76 o 
   4  14   0        3.21       -6.17     13.88 o 
   5  14   0       11.86       19.60     17.88 o 
   1  15   0      518.85      550.21     17.29 o 
   2  15   0      991.97      903.82     27.98 o 
   3  15   0      219.00      205.95     17.55 o 
   4  15   0        2.35      -18.08     14.28 o 
   5  15   0        5.70        4.30     18.68 o 
   1  16   0      981.19      996.11     28.74 o 
   2  16   0       32.67       44.08     13.31 o 
   3  16   0        0.72       39.25     13.49 o 
   4  16   0        7.35       14.36     16.55 o 
   5  16   0        9.57       20.88     19.67 o 
   1  17   0       59.22       49.19     13.83 o 
   2  17   0       31.46       13.06     10.12 o 
   3  17   0        4.65       -4.95     12.88 o 
   4  17   0       27.01       -8.81     20.64 o 
   5  17   0        2.19       14.84     19.42 o 
   0  18   0      159.14      213.70     33.40 o 
   1  18   0       86.69       80.47     13.48 o 
   2  18   0       82.33       80.64     11.85 o 
   3  18   0       39.21       35.13     14.49 o 
   4  18   0        2.88       14.98     17.10 o 
   1  19   0        8.93        4.21     11.94 o 
   2  19   0       38.83       37.11     11.70 o 
   3  19   0       91.48       87.48     16.98 o 
   4  19   0        0.26      -16.04     17.36 o 
   0  20   0      457.06      415.32     34.59 o 
   1  20   0       93.91       91.22     15.83 o 
   2  20   0      115.25      141.14     17.07 o 
   3  20   0        0.99       -1.06     16.41 o 
   4  20   0        1.74       22.39     21.30 o 
   1  21   0        3.81       18.34     12.88 o 
   2  21   0       27.54        5.93     15.70 o 
   3  21   0       22.12       15.49     20.64 o 
   4  21   0       24.75        8.69     18.66 o 
   0  22   0       71.07       94.96     24.87 o 
   1  22   0       70.13       35.54     15.66 o 
   2  22   0       20.18       13.33     18.92 o 
   3  22   0       54.02      120.13     21.75 o 
   4  22   0        0.34        9.48     19.48 o 
   1  23   0       20.16       10.65     15.92 o 
   2  23   0       19.34       21.87     20.43 o 
   3  23   0        6.52       18.38     38.37 o 
   0  24   0        2.59        5.86     23.34 o 
   1  24   0       44.25       58.64     17.60 o 
   2  24   0        1.83       22.28     20.61 o 
   3  24   0        0.09       12.74     22.84 o 
   1  25   0        5.23        7.31     17.21 o 
   2  25   0       22.19        5.82     28.13 o 
   3  25   0        0.55        8.72     36.51 o 
   0  26   0        1.24      -21.96     26.87 o 
   1  26   0       53.31       48.77     19.52 o 
   2  26   0        6.97       18.18     22.29 o 
   3  26   0       19.88       51.95     32.99 o 
   1  27   0        8.23       -2.33     18.09 o 
   2  27   0       15.79       17.47     22.22 o 
   0  28   0        3.63      -11.63     44.08 o 
   1  28   0       46.75       69.61     20.93 o 
   2  28   0        5.12       -3.50     24.04 o 
   1  29   0        1.31       -3.87     20.28 o 
  -6   1   1        1.08       17.09     18.93 o 
  -5   1   1        0.12       -3.36      9.63 o 
  -4   1   1       18.68       23.55     11.02 o 
  -3   1   1       17.53       19.07      7.46 o 
  -2   1   1       35.85       47.27      6.24 o 
  -1   1   1     3710.75     3371.84    139.63 o 
   0   1   1      601.08      600.04     12.95 o 
   1   1   1      513.69      460.38     10.26 o 
   2   1   1       12.89        5.56      3.62 o 
   3   1   1      121.90      131.15     10.26 o 
   4   1   1       12.20       13.73      9.60 o 
   5   1   1        4.61        2.37     10.38 o 
   6   1   1        1.52       21.38     19.47 o 
  -6   2   1        1.01        4.98     18.31 o 
  -5   2   1       93.06      113.61     15.26 o 
  -4   2   1       45.82       10.21      9.31 o 
  -3   2   1       90.46       91.51     15.02 o 
  -2   2   1     1420.60     1319.37     50.79 o 
  -1   2   1     7141.59     7223.64    122.91 o 
   0   2   1      276.61      301.58      8.79 o 
   1   2   1     7412.38     7106.59    122.61 o 
   2   2   1     1163.27     1151.64     28.56 o 
   3   2   1       67.32       34.62      7.51 o 
   4   2   1       18.08       20.38      9.92 o 
   5   2   1        9.15       14.92     10.76 o 
   6   2   1        1.83        8.55     19.27 o 
  -6   3   1        1.02       20.18     19.54 o 
  -5   3   1       14.87       20.79     10.55 o 
  -4   3   1      103.80      100.33     11.17 o 
  -3   3   1       26.46       40.93      7.81 o 
  -2   3   1     1631.29     1816.69     37.43 o 
  -1   3   1      397.74      514.79     13.98 o 
   0   3   1      160.22      171.27      8.50 o 
   1   3   1    51115.43    49489.23    740.61 o 
   2   3   1      577.15      547.32     14.94 o 
   3   3   1      162.52      190.93     10.88 o 
   4   3   1       60.13       33.04     10.00 o 
   5   3   1       38.22       59.00     11.82 o 
   6   3   1        1.57       20.34     19.81 o 
  -6   4   1       14.54       28.30     19.18 o 
  -5   4   1       69.91       42.56     11.39 o 
  -4   4   1       55.09       74.31     10.77 o 
  -3   4   1      417.76      451.80     18.60 o 
  -1   4   1       59.38       60.82      5.98 o 
   0   4   1    14909.07    14752.83    217.52 o 
   1   4   1      848.98      695.40     16.41 o 
   2   4   1      689.15      755.62     19.57 o 
   3   4   1       27.67       33.74      7.19 o 
   4   4   1       10.07        6.76      8.44 o 
   5   4   1       11.95       12.50     10.68 o 
   6   4   1        1.32       -8.03     35.06 o 
  -6   5   1        8.32       30.83     22.69 o 
  -5   5   1        0.56        4.78     10.09 o 
  -4   5   1       25.36       12.42      9.11 o 
  -3   5   1       55.02       53.42      8.51 o 
  -2   5   1       44.80       21.74      8.45 o 
  -1   5   1     1478.01     1447.23     30.00 o 
   0   5   1     3678.86     3830.25     59.74 o 
   1   5   1       64.69       52.01      6.21 o 
   2   5   1      353.54      328.01     12.91 o 
   3   5   1       89.53      119.81     11.26 o 
   4   5   1        6.80        5.01      8.63 o 
   5   5   1        6.98       10.64     10.79 o 
   6   5   1        1.94      -12.27     30.32 o 
  -5   6   1       11.76       21.32     10.80 o 
  -4   6   1       42.90       32.37      9.43 o 
  -3   6   1      126.32      123.38     13.46 o 
  -2   6   1      608.95      512.54     15.09 o 
  -1   6   1     3451.27     3417.63     49.85 o 
   0   6   1     2308.61     2366.42     33.02 o 
   1   6   1      321.03      326.41     10.28 o 
   2   6   1     1577.21     1524.55     33.95 o 
   3   6   1      106.06      106.22      9.43 o 
   4   6   1        1.74        1.03      8.47 o 
   5   6   1        1.20       -0.64     10.40 o 
  -5   7   1       41.46       60.70     12.03 o 
  -4   7   1        3.68        7.04      8.88 o 
  -3   7   1      298.74      275.87     16.05 o 
  -2   7   1       12.55        9.93      6.36 o 
  -1   7   1     1749.50     1762.74     26.68 o 
   0   7   1     6239.72     5877.38     77.03 o 
   1   7   1     7329.65     7350.08    125.21 o 
   2   7   1      346.87      352.04     15.20 o 
   3   7   1      150.44      157.17     11.86 o 
   4   7   1        1.40        7.65      8.79 o 
   5   7   1       69.09       65.88     15.23 o 
  -5   8   1       24.67       30.66     13.70 o 
  -4   8   1        6.24       18.73      9.61 o 
  -3   8   1       10.35       14.57      6.01 o 
  -2   8   1     4448.06     4745.54     71.89 o 
  -1   8   1      159.25      127.81     11.53 o 
   0   8   1      338.95      322.44      9.41 o 
   1   8   1      122.48      178.21     11.06 o 
   2   8   1      368.93      386.42     12.11 o 
   3   8   1      268.65      253.36     14.10 o 
   4   8   1       91.40       95.25     11.24 o 
   5   8   1        4.48       14.15     13.47 o 
  -5   9   1        4.08       33.26     16.20 o 
  -4   9   1       39.07       45.70     11.64 o 
  -3   9   1       45.88       47.31      9.82 o 
  -2   9   1        6.96        4.94      5.74 o 
  -1   9   1      108.53       96.23      7.44 o 
   0   9   1      796.23      769.14     17.69 o 
   1   9   1       10.53        4.99      5.83 o 
   2   9   1      942.29     1020.98     21.77 o 
   3   9   1       44.50       16.68      5.85 o 
   4   9   1       28.43       38.68     12.50 o 
   5   9   1        1.27       14.00     18.02 o 
  -5  10   1        1.88       17.07     15.86 o 
  -4  10   1       85.75       90.77     15.42 o 
  -3  10   1       85.29       46.43     10.40 o 
  -2  10   1      110.50       83.96      8.34 o 
  -1  10   1       89.56       83.20      5.94 o 
   0  10   1      379.31      412.52     12.51 o 
   1  10   1       52.78       65.16      8.02 o 
   2  10   1       31.52       50.67      7.05 o 
   3  10   1       64.33       51.74      8.94 o 
   4  10   1      212.53      194.39     17.40 o 
   5  10   1        3.94        2.27     14.03 o 
  -5  11   1        0.60       -8.01     15.35 o 
  -4  11   1       82.76      113.98     17.03 o 
  -3  11   1       85.63       78.12     12.65 o 
  -2  11   1      292.13      281.96     16.71 o 
  -1  11   1      188.65      194.86      8.30 o 
   0  11   1      395.32      393.55     12.91 o 
   1  11   1     3821.41     3738.39     63.40 o 
   2  11   1      421.90      378.75     13.48 o 
   3  11   1      749.90      773.63     31.66 o 
   4  11   1      292.07      227.94     21.14 o 
   5  11   1        4.29       32.40     17.89 o 
  -5  12   1        2.17        7.84     18.41 o 
  -4  12   1        1.91        8.49     13.71 o 
  -3  12   1       21.23       30.48     10.48 o 
  -2  12   1      577.65      564.92     17.93 o 
  -1  12   1     1925.46     1907.65     28.84 o 
   0  12   1     3311.02     3289.64     51.76 o 
   1  12   1      141.78      130.99      9.23 o 
   2  12   1       20.66        4.03     11.28 o 
   3  12   1     1196.27     1177.49     38.14 o 
   4  12   1        8.69       36.46     15.38 o 
   5  12   1        1.90        0.08     27.12 o 
  -5  13   1        1.99        7.33     19.31 o 
  -4  13   1       29.56       41.01     15.10 o 
  -3  13   1       74.19       44.55     13.73 o 
  -2  13   1       62.03       43.95      8.66 o 
  -1  13   1        9.47        4.83      5.87 o 
   0  13   1     2311.58     2210.51     41.44 o 
   1  13   1     1025.44     1017.50     28.45 o 
   2  13   1      989.51     1116.89     30.20 o 
   3  13   1       83.54       49.96     23.95 o 
   4  13   1       52.10       58.94     17.14 o 
   5  13   1        2.05       -0.88     17.07 o 
  -5  14   1        0.33       13.78     21.57 o 
  -4  14   1      119.87      140.05     19.61 o 
  -3  14   1        8.10       20.22     15.06 o 
  -2  14   1       27.57       41.99     11.27 o 
  -1  14   1      104.79      113.85      8.33 o 
   0  14   1        2.46        3.66      6.24 o 
   1  14   1      540.10      526.15     19.31 o 
   2  14   1        1.83       -8.27     10.64 o 
   3  14   1        0.08      -21.20     10.60 o 
   4  14   1       63.95       62.67     17.44 o 
   5  14   1        3.39        4.29     17.88 o 
  -5  15   1        0.34      -12.64     19.53 o 
  -4  15   1       93.03       95.26     19.24 o 
  -3  15   1      131.60      121.23     14.90 o 
  -2  15   1      295.78      279.22     22.71 o 
  -1  15   1       22.63       33.85      7.82 o 
   0  15   1      140.75      157.11     11.53 o 
   1  15   1     1016.57     1029.21     29.80 o 
   2  15   1      527.56      562.92     27.04 o 
   3  15   1      111.80      132.14     27.34 o 
   4  15   1       54.28       35.18     18.17 o 
   5  15   1        8.66       12.78     19.34 o 
  -5  16   1       11.33       35.94     23.02 o 
  -4  16   1        9.69        7.25     15.64 o 
  -3  16   1        7.83       33.50     20.36 o 
  -2  16   1      621.68      585.50     28.81 o 
  -1  16   1      880.66      848.47     21.58 o 
   0  16   1      370.18      391.77     17.42 o 
   1  16   1       74.01       75.74     14.19 o 
   2  16   1      115.79      124.12     17.89 o 
   3  16   1       19.94       17.91     12.92 o 
   4  16   1       31.48       27.58     19.98 o 
   5  16   1        8.49       29.59     21.06 o 
  -5  17   1        5.69       38.11     23.39 o 
  -4  17   1       93.69      100.77     19.83 o 
  -3  17   1        6.69        2.46     12.60 o 
  -2  17   1      242.87      236.85     15.81 o 
  -1  17   1      102.02      114.20     16.56 o 
   0  17   1      323.04      341.02     17.05 o 
   1  17   1     1048.29     1029.95     32.39 o 
   2  17   1      321.90      360.20     34.84 o 
   3  17   1       81.23      116.57     21.64 o 
   4  17   1       16.45        1.45     17.50 o 
   5  17   1       14.37      -11.44     21.97 o 
  -4  18   1        0.78       36.27     18.08 o 
  -3  18   1       13.86       29.12     14.14 o 
  -2  18   1      205.59      216.37     13.95 o 
  -1  18   1      431.10      459.24     21.18 o 
   0  18   1       92.08       50.06     16.70 o 
   1  18   1      368.77      395.96     20.38 o 
   2  18   1        2.61       -6.08     10.15 o 
   3  18   1       52.79       35.28     16.28 o 
   4  18   1       16.56       29.84     21.28 o 
  -4  19   1        0.92        2.11     17.25 o 
  -3  19   1       10.03       -6.23     13.76 o 
  -2  19   1        0.63        4.13      9.87 o 
  -1  19   1       33.03       39.02     12.95 o 
   0  19   1      129.60      115.78     15.27 o 
   1  19   1       11.47       10.44     12.71 o 
   2  19   1      160.21      178.22     18.17 o 
   3  19   1        0.95       46.84     19.24 o 
   4  19   1       12.08       34.89     21.93 o 
  -4  20   1        6.04      -15.87     18.09 o 
  -3  20   1        1.40       -5.38     14.06 o 
  -2  20   1       55.50       45.04     12.49 o 
  -1  20   1        5.20       -1.80     14.35 o 
   0  20   1        0.44       10.76     14.02 o 
   1  20   1        0.30       20.71     12.78 o 
   2  20   1       58.70       39.36     13.31 o 
   3  20   1        9.66       22.60     17.54 o 
   4  20   1       51.15       62.53     24.54 o 
  -4  21   1       40.60       13.52     22.15 o 
  -3  21   1       53.84       32.03     15.89 o 
  -2  21   1       10.09       34.03     16.07 o 
  -1  21   1       55.46       79.86     16.12 o 
   0  21   1      225.56      271.78     21.74 o 
   1  21   1      101.54      110.23     15.56 o 
   2  21   1        6.97       23.93     19.31 o 
   3  21   1        1.85        5.17     16.65 o 
   4  21   1        0.64       17.13     20.36 o 
  -4  22   1        1.06       23.84     19.87 o 
  -3  22   1       22.11       29.93     18.06 o 
  -2  22   1      244.61      265.58     28.86 o 
  -1  22   1      162.47      159.90     19.85 o 
   0  22   1       46.57       66.99     16.92 o 
   1  22   1       35.82       33.27     14.20 o 
   2  22   1       10.41       -6.10     29.39 o 
   3  22   1       11.80       24.13     21.82 o 
   4  22   1        1.85      -16.78     19.10 o 
  -3  23   1        0.69        0.10     18.53 o 
  -2  23   1        5.27       33.50     20.95 o 
  -1  23   1        9.94      -15.48     15.34 o 
   0  23   1       95.26      107.18     18.30 o 
   1  23   1      112.70      102.11     21.54 o 
   2  23   1       17.10       34.45     22.25 o 
   3  23   1        3.65       21.38     21.85 o 
  -3  24   1        4.26      -23.05     21.32 o 
  -2  24   1       25.19       36.46     28.57 o 
  -1  24   1       20.37       15.69     18.82 o 
   0  24   1       22.98       45.61     17.34 o 
   1  24   1        3.40       25.27     16.84 o 
   2  24   1       14.23       13.88     21.60 o 
   3  24   1        0.15       18.46     22.13 o 
  -3  25   1        6.98       -7.74     22.68 o 
  -2  25   1       14.35       12.76     20.43 o 
  -1  25   1       85.51       51.21     17.97 o 
   0  25   1       44.97       65.41     19.03 o 
   1  25   1       18.86       35.00     17.54 o 
   2  25   1        8.95        7.44     32.04 o 
   3  25   1        0.07       -1.00     24.46 o 
  -3  26   1        0.50      -14.63     31.66 o 
  -2  26   1       20.73       21.96     22.69 o 
  -1  26   1        1.36      -21.57     19.94 o 
   0  26   1      121.75      109.74     23.34 o 
   1  26   1        1.32      -20.30     16.64 o 
   2  26   1        0.73      -24.85     22.34 o 
  -2  27   1        3.76       10.48     23.45 o 
  -1  27   1        1.24        6.18     18.25 o 
   0  27   1       12.97       -4.37     18.34 o 
   1  27   1       12.21        2.05     19.47 o 
   2  27   1       14.63       10.31     24.10 o 
  -2  28   1       37.90       49.20     26.61 o 
  -1  28   1        0.18        8.61     20.42 o 
   0  28   1        3.03       -5.86     19.34 o 
   1  28   1        0.07       15.45     19.15 o 
   2  28   1        6.50      -18.44     32.80 o 
  -1  29   1        1.00       12.08     20.72 o 
   0  29   1        0.05      -20.81     26.56 o 
   1  29   1        1.43        9.93     20.50 o 
  -6   0   2       14.36        2.77     25.30 o 
  -5   0   2       12.68        5.03     29.96 o 
  -4   0   2      710.38      700.26     44.05 o 
  -3   0   2      213.66      214.68     19.12 o 
  -2   0   2     2771.88     2866.48     77.56 o 
  -1   0   2     4123.00     4526.66    111.55 o 
   0   0   2     4315.20     4151.36    102.47 o 
   2   0   2     5636.60     5711.98    120.87 o 
   3   0   2     1035.67     1069.65     35.31 o 
   4   0   2      411.68      438.59     28.08 o 
   5   0   2       23.04       29.84     17.04 o 
   6   0   2        2.53       24.35     18.04 o 
  -6   1   2        0.01       13.94     18.96 o 
  -5   1   2       58.58       54.43     19.39 o 
  -4   1   2       45.07       21.40      9.47 o 
  -3   1   2       12.05       16.84      7.59 o 
  -2   1   2      643.46      668.09     17.75 o 
  -1   1   2     5695.73     5889.73    100.04 o 
   0   1   2     5051.60     5013.47     69.45 o 
   2   1   2     1436.67     1381.00     28.60 o 
   3   1   2       33.16       17.95      7.55 o 
   4   1   2       76.41       57.94     11.14 o 
   5   1   2       44.00       42.05     12.90 o 
   6   1   2        0.00       16.19     14.41 o 
  -6   2   2        0.95        7.19     18.72 o 
  -5   2   2        0.68      -22.48     16.82 o 
  -4   2   2       14.68       15.85      9.02 o 
  -3   2   2      380.86      407.66     15.50 o 
  -2   2   2       20.12       25.28      4.82 o 
  -1   2   2     1534.58     1578.28     30.42 o 
   0   2   2     1615.93     1604.70     26.15 o 
   2   2   2      138.88      173.10      9.95 o 
   3   2   2       52.94       75.44      9.22 o 
   4   2   2      119.65      113.71     12.74 o 
   5   2   2        2.33        6.87     10.79 o 
   6   2   2        0.97       10.26     13.80 o 
  -6   3   2        7.39       -4.33     17.84 o 
  -5   3   2        0.09       -7.97     16.29 o 
  -4   3   2        0.34        5.31     11.81 o 
  -3   3   2       68.01       65.22      9.49 o 
  -2   3   2       32.03       24.20      6.61 o 
  -1   3   2     3103.76     3106.20     56.38 o 
   0   3   2     2251.17     2311.82     37.56 o 
   2   3   2     1165.56     1250.63     29.02 o 
   3   3   2       23.50       22.64      7.67 o 
   4   3   2       77.53       73.39     10.96 o 
   5   3   2       30.32       41.37     11.98 o 
   6   3   2        2.00       -3.11     15.92 o 
  -6   4   2        4.80       10.73     19.02 o 
  -5   4   2       13.90        1.87     17.83 o 
  -4   4   2      286.26      310.64     16.77 o 
  -3   4   2      115.53      143.34     10.64 o 
  -2   4   2     4823.30     4878.43     79.20 o 
  -1   4   2      865.38     1001.92     22.21 o 
   0   4   2      772.59      758.23     15.59 o 
   2   4   2     1624.86     1575.95     26.82 o 
   3   4   2      380.43      401.77     15.23 o 
   4   4   2       25.90       32.41      9.43 o 
   5   4   2       17.88       16.58     10.99 o 
   6   4   2        5.27        7.00     16.43 o 
  -6   5   2        6.12       19.64     19.62 o 
  -5   5   2        1.02      -11.80     20.43 o 
  -4   5   2      106.59       85.61     11.32 o 
  -3   5   2        9.82       -2.11      5.41 o 
  -2   5   2     1255.45     1235.48     28.85 o 
  -1   5   2     8572.96     8571.36    118.32 o 
   0   5   2    16849.57    16861.80    229.22 o 
   2   5   2      584.63      626.75     14.77 o 
   3   5   2       62.16       45.83      9.20 o 
   4   5   2      216.84      199.48     13.69 o 
   5   5   2       21.17       14.10     11.37 o 
  -5   6   2        8.62       30.29     18.27 o 
  -4   6   2      212.06      212.27     15.00 o 
  -3   6   2      433.96      473.56     19.42 o 
  -2   6   2      233.76      195.47     41.11 o 
  -1   6   2     6446.56     7041.71     98.58 o 
   0   6   2       75.80       81.78     11.00 o 
   2   6   2     3629.15     3584.69     61.14 o 
   3   6   2      713.75      814.90     20.43 o 
   4   6   2      152.62      161.07     17.43 o 
   5   6   2        6.53        7.83     13.33 o 
  -5   7   2       48.28       44.84     20.59 o 
  -4   7   2        5.22       -0.99     12.03 o 
  -3   7   2      242.90      241.61     18.79 o 
  -2   7   2      122.86      141.67     13.10 o 
  -1   7   2     1204.29     1228.68     21.63 o 
   0   7   2     3194.64     3126.19     46.82 o 
   2   7   2      544.56      522.40     13.87 o 
   3   7   2      189.70      178.99     12.62 o 
   4   7   2        0.63       -6.60      8.81 o 
   5   7   2        7.72       -7.91     12.78 o 
  -5   8   2       12.16       -4.20     17.54 o 
  -4   8   2        1.89       -6.90      9.95 o 
  -3   8   2       29.40       20.08      9.49 o 
  -2   8   2      566.47      582.98     25.42 o 
  -1   8   2      339.14      353.49     11.58 o 
   0   8   2      935.85      949.34     19.78 o 
   1   8   2      994.04     1033.90     73.11 o 
   2   8   2       73.62       96.51      6.58 o 
   3   8   2      146.52      134.44     11.90 o 
   4   8   2       18.94       24.13     10.78 o 
   5   8   2        8.11       14.65     14.03 o 
  -5   9   2        0.62       42.71     26.02 o 
  -4   9   2       58.83       42.70     11.84 o 
  -3   9   2       15.76        6.77      8.68 o 
  -2   9   2      698.00      763.66     26.30 o 
  -1   9   2     2444.26     2306.59     33.98 o 
   0   9   2     5806.91     5930.81     73.43 o 
   1   9   2     1889.43     1854.78     53.26 o 
   2   9   2       87.56      104.92      7.00 o 
   3   9   2      225.30      208.35     13.27 o 
   4   9   2       25.92       37.01     15.17 o 
   5   9   2        3.57       21.19     14.60 o 
  -5  10   2        6.47        5.40     24.70 o 
  -4  10   2      315.73      321.50     19.26 o 
  -3  10   2      393.46      422.36     19.52 o 
  -2  10   2      955.53      973.23     26.87 o 
  -1  10   2     2399.88     2533.49     45.74 o 
   0  10   2      146.25      112.91      6.58 o 
   1  10   2     5289.64     5049.38    136.50 o 
   2  10   2     2517.78     2524.16     39.28 o 
   3  10   2      101.89      117.44     22.82 o 
   4  10   2        7.32        0.53     12.02 o 
   5  10   2        1.12       -8.60     13.95 o 
  -5  11   2        4.94       27.05     26.34 o 
  -4  11   2       43.48       21.25     15.82 o 
  -3  11   2      202.88      209.08     15.24 o 
  -2  11   2      385.31      426.23     19.78 o 
  -1  11   2     3167.56     3228.51     43.69 o 
   0  11   2     3066.00     2967.90     46.33 o 
   1  11   2     2379.60     2071.07     88.59 o 
   2  11   2       74.72       76.12     12.42 o 
   3  11   2       33.00       51.77     15.01 o 
   4  11   2      217.92      193.91     18.34 o 
   5  11   2        4.71        6.49     15.18 o 
  -5  12   2        5.25       17.62     26.95 o 
  -4  12   2       13.97       21.38     22.80 o 
  -3  12   2      144.28      166.64     14.32 o 
  -2  12   2       46.02       35.47      8.18 o 
  -1  12   2        4.83       10.13      6.21 o 
   0  12   2       96.19       91.76      6.99 o 
   1  12   2      165.31      191.49     15.45 o 
   2  12   2      128.47      123.87     14.78 o 
   3  12   2      830.60      890.95     34.05 o 
   4  12   2        7.15       -1.98     14.85 o 
   5  12   2        0.64      -22.14     16.89 o 
  -5  13   2        0.26        3.13     26.54 o 
  -4  13   2        7.13      -17.77     13.66 o 
  -3  13   2      137.56      150.07     14.65 o 
  -2  13   2        2.36        1.39      6.35 o 
  -1  13   2      120.06      127.00      8.27 o 
   0  13   2       83.23       93.47     14.99 o 
   1  13   2       11.95        7.30      8.04 o 
   2  13   2        1.63       -6.81     11.55 o 
   3  13   2      222.55      263.80     22.01 o 
   4  13   2      136.75      141.80     20.53 o 
   5  13   2       22.74       38.15     20.07 o 
  -5  14   2        1.74       47.38     30.58 o 
  -4  14   2        0.16       -5.48     14.13 o 
  -3  14   2       99.86       93.54     13.96 o 
  -2  14   2      171.45      167.48     16.86 o 
  -1  14   2      129.74      121.12      9.37 o 
   0  14   2        1.21        1.72      7.51 o 
   1  14   2       28.26       26.37     12.09 o 
   2  14   2      245.47      240.42     19.20 o 
   3  14   2       69.59       47.28     15.24 o 
   4  14   2      159.04      160.69     24.48 o 
   5  14   2        5.96       -3.66     19.82 o 
  -5  15   2        6.44      -31.75     25.50 o 
  -4  15   2       28.06       52.23     16.74 o 
  -3  15   2        0.09       -4.74     11.89 o 
  -2  15   2      378.08      418.24     22.84 o 
  -1  15   2      681.97      676.20     18.41 o 
   0  15   2      740.35      751.56     20.69 o 
   1  15   2      866.84      798.32     61.08 o 
   2  15   2      160.89      161.32     17.93 o 
   3  15   2      225.25      214.79     21.25 o 
   4  15   2      190.00      126.04     24.07 o 
   5  15   2        7.97        1.13     21.80 o 
  -5  16   2       18.06       45.72     32.61 o 
  -4  16   2        1.88       -9.02     15.20 o 
  -3  16   2      278.92      244.48     18.14 o 
  -2  16   2        1.05      -15.66      7.83 o 
  -1  16   2      195.38      200.22     11.03 o 
   0  16   2       28.16       43.78      9.97 o 
   1  16   2      834.39      739.41     37.61 o 
   2  16   2        2.07      -10.60     16.12 o 
   3  16   2      277.96      325.87     33.18 o 
   4  16   2        1.50      -16.97     18.89 o 
   5  16   2        2.51       25.77     23.54 o 
  -5  17   2        1.10       32.36     39.54 o 
  -4  17   2        7.08       21.36     16.49 o 
  -3  17   2      254.16      245.34     18.79 o 
  -2  17   2       10.40       21.75      9.27 o 
  -1  17   2        0.76        5.93      9.40 o 
   0  17   2      162.81      156.02     15.25 o 
   1  17   2      199.42      184.58     24.38 o 
   2  17   2       26.79       10.05     17.19 o 
   3  17   2       63.50       91.63     18.28 o 
   4  17   2       20.44       68.15     22.87 o 
  -4  18   2        6.40       -0.05     16.45 o 
  -3  18   2        3.60       17.34     13.59 o 
  -2  18   2      459.35      421.42     17.32 o 
  -1  18   2       62.48       87.06     13.60 o 
   0  18   2       46.46       64.94     14.03 o 
   1  18   2      465.32      472.56     23.67 o 
   2  18   2       99.90       87.06     21.94 o 
   3  18   2       49.29       41.64     17.33 o 
   4  18   2        5.89       13.45     21.50 o 
  -4  19   2        0.34       -6.41     17.82 o 
  -3  19   2        9.82       15.10     14.01 o 
  -2  19   2        0.40       -9.07      9.49 o 
  -1  19   2      676.45      766.81     26.45 o 
   0  19   2      404.24      383.77     21.16 o 
   1  19   2      413.44      425.58     21.78 o 
   2  19   2      164.38      155.19     23.59 o 
   3  19   2       26.45       22.12     16.75 o 
   4  19   2        7.38        7.88     21.72 o 
  -4  20   2        2.52        3.97     18.65 o 
  -3  20   2       23.51       47.12     15.57 o 
  -2  20   2        8.54       21.51     11.37 o 
  -1  20   2      182.00      197.60     24.35 o 
   0  20   2       20.00       16.52     17.02 o 
   1  20   2       55.40       55.63     13.63 o 
   2  20   2      178.83      132.52     23.68 o 
   3  20   2       24.94       50.82     22.02 o 
   4  20   2        0.41      -30.14     20.78 o 
  -4  21   2        2.61       -2.67     16.44 o 
  -3  21   2       54.55       69.70     16.81 o 
  -2  21   2        3.52        4.00     12.18 o 
  -1  21   2      202.40      209.43     24.20 o 
   0  21   2       24.26        2.22     16.69 o 
   1  21   2       85.15      102.57     15.70 o 
   2  21   2      131.26      152.63     31.14 o 
   3  21   2        3.51       27.46     23.20 o 
   4  21   2        0.23        3.73     19.61 o 
  -4  22   2        3.81        2.41     17.37 o 
  -3  22   2       31.06       24.03     16.04 o 
  -2  22   2       40.31       35.54     17.18 o 
  -1  22   2       64.34       61.57     16.18 o 
   0  22   2      105.76       85.70     26.06 o 
   1  22   2       23.45       32.61     14.61 o 
   2  22   2        3.11        4.21     19.84 o 
   3  22   2        0.10       32.16     22.21 o 
   4  22   2        1.81       -6.23     23.64 o 
  -3  23   2        0.20       -3.65     17.78 o 
  -2  23   2        5.30      -32.23     24.82 o 
  -1  23   2      167.24      165.79     19.81 o 
   0  23   2      146.01      112.00     19.39 o 
   1  23   2       41.61       37.04     16.84 o 
   2  23   2        3.20      -18.51     20.38 o 
   3  23   2        4.07       -0.51     31.20 o 
  -3  24   2       22.09       29.24     19.46 o 
  -2  24   2       82.62       34.17     28.97 o 
  -1  24   2        1.41       20.87     22.00 o 
   0  24   2      135.28      122.55     19.69 o 
   1  24   2        0.91       17.38     16.46 o 
   2  24   2       17.11       11.25     21.91 o 
   3  24   2        3.83       15.65     24.24 o 
  -3  25   2        9.73       23.90     23.50 o 
  -2  25   2        6.21       14.69     20.94 o 
  -1  25   2      274.91      249.24     24.01 o 
   0  25   2       13.38       15.69     17.81 o 
   1  25   2       13.52       28.40     18.08 o 
   2  25   2        2.47       28.28     24.26 o 
   3  25   2        6.11       52.74     26.72 o 
  -2  26   2        6.77       13.67     27.71 o 
  -1  26   2        3.19       -3.99     18.21 o 
   0  26   2       10.58        4.78     17.62 o 
   1  26   2        0.74        6.10     19.60 o 
   2  26   2       22.08        0.38     22.21 o 
  -2  27   2       36.49       16.61     24.76 o 
  -1  27   2       11.57       33.72     19.45 o 
   0  27   2        0.11        9.97     19.10 o 
   1  27   2        0.37       15.17     19.28 o 
   2  27   2       18.36       -0.71     22.26 o 
  -2  28   2        0.32       -3.27     24.08 o 
  -1  28   2       44.60       59.98     23.49 o 
   0  28   2        0.18        1.87     20.28 o 
   1  28   2        2.01       -1.67     19.32 o 
   2  28   2        7.89       -4.50     29.49 o 
  -1  29   2        0.76       26.11     21.48 o 
   0  29   2        0.70      -19.38     19.23 o 
   1  29   2        9.33       19.43     20.40 o 
  -6   1   3        0.14       18.39     19.30 o 
  -5   1   3       11.20       33.39     41.46 o 
  -4   1   3        0.15       -8.12      8.05 o 
  -3   1   3       47.84       84.37     11.88 o 
  -2   1   3      339.41      316.65     12.46 o 
  -1   1   3     1242.47     1302.62     30.17 o 
   0   1   3      770.94      783.64     13.94 o 
   1   1   3      939.67      844.64     21.13 o 
   2   1   3      381.21      411.01     15.41 o 
   3   1   3       65.46       73.70      9.56 o 
   4   1   3        0.60        2.73      9.76 o 
   5   1   3       10.86        3.11     12.62 o 
   6   1   3       17.65       23.70     13.76 o 
  -6   2   3        3.67       19.86     19.83 o 
  -5   2   3        1.23       -8.03     20.26 o 
  -4   2   3       42.64       69.74     10.37 o 
  -3   2   3      202.03      198.34     16.77 o 
  -2   2   3       15.85       19.52      4.54 o 
  -1   2   3     3039.76     2876.04     52.16 o 
   0   2   3     1258.69     1180.04     18.85 o 
   1   2   3     1439.07     1403.23     30.17 o 
   2   2   3     2570.14     2435.41     45.50 o 
   3   2   3        4.35        2.33      7.84 o 
   4   2   3        4.39       -4.49      9.72 o 
   5   2   3       27.61       21.24     11.92 o 
   6   2   3        8.07       -0.17     14.79 o 
  -6   3   3        1.21        6.16     18.78 o 
  -5   3   3       13.55       46.82     23.52 o 
  -4   3   3       10.89       27.65      9.20 o 
  -3   3   3      355.13      423.99     15.36 o 
  -2   3   3      322.12      274.56     11.10 o 
  -1   3   3     3852.87     4001.46     71.63 o 
   0   3   3      373.89      418.90     11.72 o 
   1   3   3       53.76       44.47      6.59 o 
   2   3   3      312.75      359.78     13.95 o 
   3   3   3        9.11        3.61      7.84 o 
   4   3   3       39.32       23.68     10.02 o 
   5   3   3        5.08       -7.81     10.77 o 
  -5   4   3        3.17        7.57     21.04 o 
  -4   4   3        7.74       21.18      9.18 o 
  -3   4   3       10.61        7.37      5.67 o 
  -2   4   3      255.64      272.27     12.97 o 
  -1   4   3      839.57      800.98     14.57 o 
   0   4   3      548.25      506.39     12.83 o 
   1   4   3      300.59      257.12     40.54 o 
   2   4   3      393.31      349.03     14.81 o 
   3   4   3       12.40       16.51      9.51 o 
   4   4   3       32.83       24.63      9.80 o 
   5   4   3       88.98       98.40     17.02 o 
  -5   5   3        0.29        1.87     18.26 o 
  -4   5   3       27.26       42.51     10.07 o 
  -3   5   3        9.52        1.75      5.20 o 
  -2   5   3       29.97       16.04      7.89 o 
  -1   5   3     2474.50     2555.36     38.50 o 
   0   5   3       99.04       95.03      6.50 o 
   1   5   3      187.20      212.64      9.09 o 
   2   5   3      595.20      573.44     21.75 o 
   3   5   3        2.31        7.45      7.69 o 
   4   5   3       15.30       25.39     10.01 o 
   5   5   3       17.71       30.26     13.37 o 
  -5   6   3       42.03       35.92     19.99 o 
  -4   6   3        1.14       -5.55      9.08 o 
  -3   6   3      343.47      283.52     17.98 o 
  -2   6   3       76.89       76.08      8.47 o 
  -1   6   3       82.21       72.01      5.73 o 
   0   6   3     4160.59     4105.11     66.19 o 
   1   6   3     3632.95     3508.28     63.06 o 
   2   6   3     2754.07     2728.16     50.41 o 
   3   6   3      138.91      153.24     11.19 o 
   4   6   3        4.82       -2.79      9.30 o 
   5   6   3        1.45        2.58     14.25 o 
  -5   7   3        8.24       43.93     20.33 o 
  -4   7   3        0.52      -14.76      9.77 o 
  -3   7   3      500.32      518.81     23.55 o 
  -2   7   3      189.49      175.44     11.15 o 
  -1   7   3     8015.23     8024.65    124.79 o 
   0   7   3     1468.34     1436.26     24.69 o 
   1   7   3     4187.57     4095.05     77.47 o 
   2   7   3     4074.44     4345.96     72.04 o 
   3   7   3       89.84       79.58      9.64 o 
   4   7   3      155.77      138.07     12.92 o 
   5   7   3       32.85       17.26     14.86 o 
  -5   8   3       55.54       86.89     21.39 o 
  -4   8   3      104.51      116.64     14.65 o 
  -3   8   3      183.13      169.29     17.63 o 
  -2   8   3      105.22      103.28      8.91 o 
  -1   8   3     1084.68     1055.57     21.23 o 
   0   8   3      222.36      223.62      8.99 o 
   1   8   3     2901.47     2703.63     53.20 o 
   2   8   3     2698.43     2631.35     44.05 o 
   3   8   3       44.12       77.97     11.47 o 
   4   8   3        2.26        3.40     12.01 o 
   5   8   3       23.01       10.65     14.89 o 
  -5   9   3       43.02        1.53     24.17 o 
  -4   9   3       36.36       63.01     16.46 o 
  -3   9   3       26.36       43.46     10.89 o 
  -2   9   3      245.49      293.02     13.44 o 
  -1   9   3        8.71       -3.62      3.93 o 
   0   9   3       82.92       83.88      7.46 o 
   1   9   3      632.30      720.59     21.46 o 
   2   9   3        8.35       10.88      6.77 o 
   3   9   3       29.55        2.34      9.85 o 
   4   9   3       33.11       27.10     13.51 o 
   5   9   3        0.07       -6.70     14.46 o 
  -5  10   3        9.14      -35.92     41.12 o 
  -4  10   3        3.29        4.21     10.88 o 
  -3  10   3      205.01      175.96     15.29 o 
  -2  10   3      347.59      356.50     15.41 o 
  -1  10   3       47.17       57.83      6.89 o 
   0  10   3       65.83       63.89      6.22 o 
   1  10   3      270.76      229.56     13.93 o 
   2  10   3      100.11      119.16      9.85 o 
   3  10   3        1.69       19.84     12.33 o 
   4  10   3        3.36        5.47     12.65 o 
   5  10   3        3.23       18.50     17.22 o 
  -5  11   3        2.96       15.84     24.61 o 
  -4  11   3       21.00       25.29     14.24 o 
  -3  11   3        7.60        2.39     10.41 o 
  -2  11   3      665.71      618.23     20.20 o 
  -1  11   3     3115.55     3018.28     47.39 o 
   0  11   3      139.53      176.21      7.80 o 
   1  11   3      128.86      145.48     12.13 o 
   2  11   3     1143.35     1164.40     33.37 o 
   3  11   3      441.28      484.77     27.08 o 
   4  11   3      335.47      292.07     33.05 o 
   5  11   3        0.17       -7.50     16.34 o 
  -5  12   3       15.95        1.52     26.12 o 
  -4  12   3       25.75        1.58     13.54 o 
  -3  12   3      490.73      494.21     28.44 o 
  -2  12   3      130.38      107.86     11.21 o 
  -1  12   3     1435.83     1444.07     25.69 o 
   0  12   3     1274.98     1209.42     20.65 o 
   1  12   3     2023.24     1913.43     43.45 o 
   2  12   3      230.33      243.29     21.04 o 
   3  12   3        1.21        3.18     21.44 o 
   4  12   3       31.59       63.86     27.52 o 
   5  12   3        2.73      -28.75     17.97 o 
  -5  13   3        2.08       -6.85     26.07 o 
  -4  13   3        8.86       30.08     14.92 o 
  -3  13   3       85.75       91.02     11.25 o 
  -2  13   3      485.30      543.30     19.28 o 
  -1  13   3     1041.54      978.04     19.21 o 
   0  13   3      768.70      768.75     17.23 o 
   1  13   3       74.90      128.72     19.44 o 
   2  13   3      437.76      436.90     26.44 o 
   3  13   3       48.48       70.38     17.90 o 
   4  13   3        6.05       16.55     18.88 o 
   5  13   3        0.06      -17.83     19.06 o 
  -5  14   3        0.77       41.91     30.39 o 
  -4  14   3        0.03       15.68     14.80 o 
  -3  14   3       15.45       16.34     11.26 o 
  -2  14   3      276.01      301.70     15.24 o 
  -1  14   3       42.57       38.66      7.62 o 
   0  14   3      120.58      115.00      8.49 o 
   1  14   3        2.90       -1.57      6.98 o 
   2  14   3      684.68      722.02    154.25 o 
   3  14   3       15.69      -11.72     13.81 o 
   4  14   3       29.37       28.03     20.31 o 
   5  14   3        0.00      -18.52     20.10 o 
  -5  15   3       13.23       44.20     29.86 o 
  -4  15   3       31.01       22.19     15.49 o 
  -3  15   3       14.05       -0.40     11.42 o 
  -2  15   3       14.49       23.96      9.84 o 
  -1  15   3     1055.28     1048.14     21.51 o 
   0  15   3      174.42      207.25     12.45 o 
   1  15   3       10.89        6.04      6.72 o 
   2  15   3      772.38      799.35     44.88 o 
   3  15   3       19.40       16.26     15.62 o 
   4  15   3       36.72       19.10     19.76 o 
   5  15   3       27.63       18.08     30.03 o 
  -5  16   3        0.09      -32.12     26.94 o 
  -4  16   3       87.81       63.30     17.99 o 
  -3  16   3       51.24       44.96     14.94 o 
  -2  16   3       30.08       31.22     12.23 o 
  -1  16   3       26.06       36.23      8.30 o 
   0  16   3      664.40      692.28     27.18 o 
   1  16   3      787.99      756.33     61.83 o 
   2  16   3      391.67      399.39     30.02 o 
   3  16   3        0.14       -0.39     14.65 o 
   4  16   3       81.83      120.96     24.99 o 
   5  16   3        1.56       45.69     24.64 o 
  -4  17   3       12.77       14.07     16.04 o 
  -3  17   3       98.38       93.98     15.60 o 
  -2  17   3      112.61      117.05     11.08 o 
  -1  17   3      326.06      319.52     13.67 o 
   0  17   3      514.08      511.80     22.43 o 
   1  17   3       54.12       37.94     15.86 o 
   2  17   3       31.79       -2.75     16.92 o 
   3  17   3      153.82      124.03     19.85 o 
   4  17   3        0.31       21.51     21.48 o 
  -4  18   3        0.13      -11.56     17.17 o 
  -3  18   3        6.78       18.35     13.67 o 
  -2  18   3       14.60       34.72     11.65 o 
  -1  18   3      175.44      203.18     12.40 o 
   0  18   3      282.78      290.71     22.36 o 
   1  18   3       37.27       34.53     13.21 o 
   2  18   3      133.24      169.76     24.28 o 
   3  18   3       39.13       50.09     21.17 o 
   4  18   3       23.80       22.91     22.86 o 
  -4  19   3       48.18       48.35     25.65 o 
  -3  19   3       38.57       20.50     13.70 o 
  -2  19   3      261.64      266.05     18.34 o 
  -1  19   3      124.17      121.96     15.83 o 
   0  19   3      159.99      140.47     16.40 o 
   1  19   3        0.40       15.48     12.72 o 
   2  19   3        7.16        4.29     18.53 o 
   3  19   3        0.01       11.07     19.07 o 
   4  19   3        4.44        9.11     22.54 o 
  -4  20   3       13.33       20.78     20.62 o 
  -3  20   3       82.23       89.13     16.97 o 
  -2  20   3       61.17       78.03     13.46 o 
  -1  20   3       63.42       62.36     15.21 o 
   0  20   3      560.03      600.23     27.83 o 
   1  20   3       35.59       30.08     15.31 o 
   2  20   3        5.02      -17.99     18.63 o 
   3  20   3        0.17       -1.86     19.45 o 
   4  20   3        0.11        1.76     21.32 o 
  -4  21   3       23.94       19.19     18.21 o 
  -3  21   3        7.25       34.26     15.60 o 
  -2  21   3       86.46      107.38     18.86 o 
  -1  21   3      614.78      623.33     29.27 o 
   0  21   3      311.54      350.83     21.12 o 
   1  21   3      258.45      210.10     18.33 o 
   2  21   3       15.54      -18.85     19.46 o 
   3  21   3       81.88      106.13     26.20 o 
   4  21   3        3.05       -5.18     27.79 o 
  -4  22   3       21.38       50.61     20.51 o 
  -3  22   3       53.97       61.19     16.55 o 
  -2  22   3        6.15        5.44     16.60 o 
  -1  22   3        0.73      -14.38     14.72 o 
   0  22   3      351.17      364.68     25.30 o 
   1  22   3      314.16      378.70     22.77 o 
   2  22   3      136.49      164.03     28.90 o 
   3  22   3        1.49       25.72     23.25 o 
  -3  23   3       15.46       10.97     16.24 o 
  -2  23   3       56.14       78.67     22.56 o 
  -1  23   3        0.97       12.86     20.88 o 
   0  23   3      217.33      219.63     33.10 o 
   1  23   3        0.39      -17.59     14.17 o 
   2  23   3        0.88       15.85     22.24 o 
   3  23   3       17.36       29.86     31.02 o 
  -3  24   3        7.34        2.45     17.00 o 
  -2  24   3       14.93       41.85     21.49 o 
  -1  24   3       12.94       24.42     19.97 o 
   0  24   3        1.03       21.33     17.11 o 
   1  24   3        2.31        0.67     16.59 o 
   2  24   3        3.97       22.94     23.12 o 
   3  24   3       37.77       78.41     28.04 o 
  -3  25   3        0.61      -33.03     21.43 o 
  -2  25   3        2.05       -8.55     20.15 o 
  -1  25   3        1.97       24.57     18.19 o 
   0  25   3       10.85      -32.46     16.23 o 
   1  25   3       10.94       45.30     17.60 o 
   2  25   3       17.04       27.65     19.96 o 
   3  25   3        0.31       11.93     29.24 o 
  -2  26   3        0.53        8.48     26.81 o 
  -1  26   3        0.64      -12.06     17.94 o 
   0  26   3       55.07       64.88     19.33 o 
   1  26   3        4.71       15.31     18.16 o 
   2  26   3        0.39       29.22     28.05 o 
  -2  27   3       19.39       30.96     24.85 o 
  -1  27   3       94.40       56.71     20.02 o 
   0  27   3        9.47        7.30     18.21 o 
   1  27   3       32.79       31.75     19.24 o 
   2  27   3        1.13      -30.77     22.39 o 
  -1  28   3        1.03        9.27     20.09 o 
   0  28   3      105.66       48.87     21.22 o 
   1  28   3        2.39      -12.63     18.71 o 
  -1  29   3        5.60       14.84     20.70 o 
   0  29   3        0.38      -38.31     19.16 o 
   1  29   3        0.35      -30.60     19.72 o 
  -5   0   4      125.48      125.94     40.02 o 
  -4   0   4       27.00       15.88     24.96 o 
  -3   0   4       68.80      104.79     14.10 o 
  -2   0   4     2197.01     2399.08     52.04 o 
   0   0   4    31263.91    29390.68    560.90 o 
   1   0   4     3278.34     3011.22     82.12 o 
   2   0   4       81.08      106.70     22.71 o 
   3   0   4      253.11      254.25     24.81 o 
   4   0   4       42.90       52.68     16.99 o 
   5   0   4       19.08       57.94     40.59 o 
  -5   1   4        2.79       11.92     21.56 o 
  -4   1   4       82.93       69.93     20.56 o 
  -3   1   4      650.80      642.97     17.46 o 
  -2   1   4     1601.93     1694.66     30.19 o 
  -1   1   4      334.55      358.35     17.86 o 
   0   1   4     1053.81     1004.48     17.74 o 
   1   1   4     3343.53     3446.90     65.20 o 
   2   1   4     3241.42     3000.03     87.00 o 
   3   1   4      365.68      344.89     20.22 o 
   4   1   4       97.30      124.40     13.91 o 
   5   1   4       92.78       77.23     17.84 o 
  -5   2   4        6.40       15.99     22.28 o 
  -4   2   4       12.25        3.64     16.76 o 
  -3   2   4       56.76       78.17     11.32 o 
  -2   2   4       16.51       11.54      5.08 o 
  -1   2   4      650.73      627.33     13.93 o 
   0   2   4      920.43      937.80     15.79 o 
   1   2   4      682.51      683.16     31.49 o 
   2   2   4       98.41       90.81     15.07 o 
   3   2   4       18.19        2.97     10.24 o 
   4   2   4       66.14       68.05     12.08 o 
   5   2   4       16.65       24.20     13.83 o 
  -5   3   4       31.44       61.56     24.48 o 
  -4   3   4       77.28       94.86     21.57 o 
  -3   3   4       38.90       17.50     10.47 o 
  -2   3   4      953.06      939.54     22.72 o 
  -1   3   4      122.85      153.87      8.91 o 
   0   3   4       58.12       66.34      5.60 o 
   1   3   4      255.50      247.58     12.56 o 
   2   3   4      570.25      477.07     41.96 o 
   3   3   4       68.51       63.56     12.43 o 
   4   3   4        2.82       -7.46     11.19 o 
   5   3   4        8.66       33.36     14.24 o 
  -5   4   4      106.52      113.21     27.72 o 
  -4   4   4       10.08        7.17     17.42 o 
  -3   4   4        3.43        0.49      4.46 o 
  -2   4   4      977.17      997.59     29.43 o 
  -1   4   4     2675.51     2635.91     42.58 o 
   0   4   4    11472.09    11646.58    195.65 o 
   1   4   4     1050.90      965.65     20.26 o 
   2   4   4     2210.48     1856.33    178.00 o 
   3   4   4      102.87      117.55     12.87 o 
   4   4   4       11.56       11.51     11.54 o 
   5   4   4      196.98      182.33     19.28 o 
  -5   5   4       19.89       27.23     22.97 o 
  -4   5   4      236.17      263.35     29.19 o 
  -3   5   4      492.05      520.30     21.91 o 
  -2   5   4     3268.78     3330.45     64.18 o 
  -1   5   4       53.85       72.16      6.81 o 
   0   5   4      781.47      787.89     19.07 o 
   1   5   4      917.77      910.24     19.31 o 
   2   5   4     1295.80     1232.79     64.69 o 
   3   5   4     1695.27     1790.11     40.56 o 
   4   5   4       96.72      168.81     30.77 o 
   5   5   4        0.04        3.91     14.85 o 
  -5   6   4       17.51       -0.74     22.02 o 
  -4   6   4      142.42       98.75     22.10 o 
  -3   6   4      242.48      334.78     26.01 o 
  -2   6   4     1165.33     1204.38     25.17 o 
  -1   6   4     3115.30     3063.28     42.46 o 
   0   6   4    10446.63    10475.95    177.64 o 
   1   6   4      712.65      675.66     28.31 o 
   2   6   4      294.37      314.38     15.12 o 
   3   6   4        3.80       -3.49      9.64 o 
   4   6   4       37.90       14.61     12.00 o 
   5   6   4       15.37       24.13     15.57 o 
  -5   7   4        1.22       17.78     32.46 o 
  -4   7   4        8.84       -8.07     16.62 o 
  -3   7   4      658.96      717.86     28.26 o 
  -2   7   4       35.37       22.93      9.95 o 
  -1   7   4        1.00       -2.20      4.37 o 
   0   7   4       25.04       27.83      5.13 o 
   1   7   4     1045.50     1120.33     21.72 o 
   2   7   4        1.96       -1.01      4.20 o 
   3   7   4      418.12      433.31     20.61 o 
   4   7   4        2.06        6.97     13.00 o 
   5   7   4        3.29       -9.02     14.53 o 
  -5   8   4        1.63       21.53     19.85 o 
  -4   8   4       14.28       16.41     18.23 o 
  -3   8   4       27.67       17.03      9.82 o 
  -2   8   4      216.93      273.26     12.90 o 
  -1   8   4      871.31      875.14     18.17 o 
   0   8   4     2617.50     2816.14     40.59 o 
   1   8   4      484.91      507.36     14.57 o 
   2   8   4       78.99       92.47     10.87 o 
   3   8   4      771.79      702.37     25.46 o 
   4   8   4      293.91      289.31     26.07 o 
   5   8   4       27.17       19.61     16.62 o 
  -5   9   4       46.05       33.80     20.66 o 
  -4   9   4      142.18      133.77     24.33 o 
  -3   9   4       82.90       90.66     15.68 o 
  -2   9   4     1826.08     1724.71     34.90 o 
  -1   9   4      408.94      442.72     12.44 o 
   0   9   4      149.05      151.77      7.94 o 
   1   9   4     2186.90     2252.72     47.32 o 
   2   9   4     1131.88     1102.02     26.61 o 
   3   9   4      620.03      537.63     27.43 o 
   4   9   4      216.31      246.72     21.96 o 
   5   9   4       51.57       36.28     17.90 o 
  -5  10   4       22.89       24.93     26.08 o 
  -4  10   4      110.37      107.58     24.26 o 
  -3  10   4       72.09       77.48     12.55 o 
  -2  10   4      575.05      593.79     19.22 o 
  -1  10   4     1169.66     1031.56     19.95 o 
   0  10   4     9500.63     9551.45    124.45 o 
   1  10   4     1219.16     1166.60     30.36 o 
   3  10   4      230.60      191.96     19.25 o 
   4  10   4       46.61       37.62     17.43 o 
   5  10   4       18.20       17.29     18.26 o 
  -5  11   4        5.22       22.20     25.29 o 
  -4  11   4       92.66      107.81     24.32 o 
  -3  11   4      282.64      314.30     19.40 o 
  -2  11   4      245.99      283.00     14.90 o 
  -1  11   4       17.23       17.24      6.44 o 
   0  11   4        4.49       11.00      5.79 o 
   1  11   4      358.17      336.80     26.93 o 
   2  11   4      185.83      221.11     40.85 o 
   3  11   4     1077.26     1132.80     47.47 o 
   4  11   4       44.09       47.67     17.18 o 
   5  11   4        0.86      -12.69     16.73 o 
  -5  12   4       48.22       78.83     30.45 o 
  -4  12   4        7.23       13.37     17.14 o 
  -3  12   4       33.60       49.70     17.73 o 
  -2  12   4      120.05      109.99     11.69 o 
  -1  12   4      284.62      283.40     11.83 o 
   0  12   4       70.87       45.33      6.85 o 
   1  12   4      230.14      209.23     15.52 o 
   2  12   4       70.56       78.14     34.19 o 
   3  12   4      413.93      407.20     31.91 o 
   4  12   4       24.52      -10.14     14.44 o 
   5  12   4        6.27        3.31     18.54 o 
  -5  13   4        0.28        4.35     27.07 o 
  -4  13   4        3.81        8.41     36.41 o 
  -3  13   4        9.82       12.90     10.23 o 
  -2  13   4      188.94      184.64     14.00 o 
  -1  13   4       27.09       27.73      7.73 o 
   0  13   4        0.79        3.73      6.28 o 
   1  13   4      309.76      315.13     18.93 o 
   2  13   4       75.46       12.69     20.81 o 
   3  13   4       35.49       39.70     21.52 o 
   4  13   4       90.12       73.04     22.44 o 
   5  13   4        4.05       10.34     21.23 o 
  -5  14   4        0.69        9.92     32.57 o 
  -4  14   4        4.48       14.24     22.90 o 
  -3  14   4        6.14       17.29     10.20 o 
  -2  14   4       74.14       75.39     11.98 o 
  -1  14   4     1078.43     1089.59     29.13 o 
   0  14   4     1551.30     1534.94     27.57 o 
   1  14   4       49.84       51.11     13.30 o 
   2  14   4       32.04        9.12      9.96 o 
   3  14   4       63.54       12.17     14.15 o 
   4  14   4       24.55       31.27     19.73 o 
   5  14   4        7.59       21.80     30.09 o 
  -5  15   4        7.94       61.33     32.33 o 
  -4  15   4       15.15       28.78     24.34 o 
  -3  15   4       43.29       75.61     13.38 o 
  -2  15   4      418.46      378.54     17.86 o 
  -1  15   4      149.17      143.60     10.36 o 
   0  15   4      695.04      722.82     18.50 o 
   1  15   4      418.35      437.67     19.86 o 
   2  15   4      676.81      681.93     37.77 o 
   3  15   4        1.72       10.37     17.17 o 
   4  15   4       10.26        7.40     20.18 o 
   5  15   4        1.94      -17.95     32.37 o 
  -5  16   4       21.24        2.21     29.98 o 
  -4  16   4        0.06       -7.11     21.14 o 
  -3  16   4       82.98      120.92     15.19 o 
  -2  16   4      100.53      104.76     12.49 o 
  -1  16   4      758.86      738.78     26.97 o 
   0  16   4      557.96      561.16     22.85 o 
   1  16   4      599.81      617.22     23.91 o 
   2  16   4       16.03       -5.76     16.66 o 
   3  16   4        4.16        9.99     18.18 o 
   4  16   4       28.78       50.03     22.69 o 
  -4  17   4       29.04       37.69     44.51 o 
  -3  17   4       83.32       73.49     14.85 o 
  -2  17   4      200.63      170.85     12.31 o 
  -1  17   4        4.58       -1.44      8.67 o 
   0  17   4       51.02       44.93     12.81 o 
   1  17   4       58.69       37.29     13.09 o 
   2  17   4       52.56       63.56     19.04 o 
   3  17   4       55.19      101.47     22.90 o 
   4  17   4        8.03       32.86     50.27 o 
  -4  18   4        2.52       15.48     25.04 o 
  -3  18   4      112.53      101.04     17.28 o 
  -2  18   4        7.72       -2.54      8.94 o 
  -1  18   4       96.44       90.97     10.26 o 
   0  18   4       79.74       96.60     18.06 o 
   1  18   4      138.81      163.40     22.10 o 
   2  18   4       81.32       34.37     19.79 o 
   3  18   4       41.76       59.39     21.61 o 
   4  18   4        1.99        1.27     22.57 o 
  -4  19   4        1.47      -15.47     24.52 o 
  -3  19   4      103.47       96.67     16.25 o 
  -2  19   4      106.87      126.28     14.81 o 
  -1  19   4        1.89        0.53     10.98 o 
   0  19   4        8.37       24.16     13.30 o 
   1  19   4        9.08       19.92     12.81 o 
   2  19   4      393.53      449.49     34.10 o 
   3  19   4        2.00       17.05     20.98 o 
   4  19   4       19.95       -6.08     22.79 o 
  -4  20   4        0.09       13.79     21.94 o 
  -3  20   4       21.68       27.70     14.78 o 
  -2  20   4      232.52      232.01     18.47 o 
  -1  20   4       98.69       77.19     14.42 o 
   0  20   4      108.65       81.14     15.17 o 
   1  20   4      173.37      199.68     17.70 o 
   2  20   4        0.57        8.48     18.42 o 
   3  20   4       29.60       51.24     22.63 o 
   4  20   4       14.03       27.01     23.80 o 
  -4  21   4        1.33       -4.65     20.73 o 
  -3  21   4       72.28       32.45     15.56 o 
  -2  21   4       22.95       26.50     13.89 o 
  -1  21   4        2.36       -3.31     15.40 o 
   0  21   4       73.77       76.82     15.04 o 
   1  21   4        8.15      -12.65     12.94 o 
   2  21   4        0.65       13.78     20.57 o 
   3  21   4       12.39       28.99     21.98 o 
   4  21   4       14.07       31.25     25.83 o 
  -3  22   4       37.69       34.93     21.21 o 
  -2  22   4        5.49       19.78     21.87 o 
  -1  22   4       30.65       -0.11     15.26 o 
   0  22   4        0.02       -6.06     14.93 o 
   1  22   4        0.74       21.77     14.63 o 
   2  22   4       30.75       37.67     22.71 o 
   3  22   4       30.05       47.61     24.65 o 
  -3  23   4        1.41      -10.99     15.45 o 
  -2  23   4       33.60       24.55     17.27 o 
  -1  23   4       33.93       31.53     18.50 o 
   0  23   4        2.88       38.41     17.52 o 
   1  23   4       87.76      138.31     18.08 o 
   2  23   4       19.74       20.44     22.78 o 
   3  23   4        9.88       27.18     24.55 o 
  -3  24   4       56.44       69.85     24.92 o 
  -2  24   4        3.34        7.16     17.44 o 
  -1  24   4        7.14       12.96     16.79 o 
   0  24   4      303.69      297.92     25.11 o 
   1  24   4       34.31       39.41     16.05 o 
   2  24   4       23.47       -5.17     21.15 o 
   3  24   4        0.64      -26.08     23.33 o 
  -3  25   4        9.12      -16.02     22.69 o 
  -2  25   4       32.25       51.27     22.90 o 
  -1  25   4        8.68      -23.89     22.14 o 
   0  25   4        3.31      -25.11     16.41 o 
   1  25   4       59.92       61.09     18.52 o 
   2  25   4       13.19       15.46     19.76 o 
   3  25   4       20.26       42.58     26.85 o 
  -2  26   4       19.28       -4.35     31.05 o 
  -1  26   4        7.03       -1.74     18.25 o 
   0  26   4        3.82        9.77     17.92 o 
   1  26   4       43.30        1.49     17.56 o 
   2  26   4        0.96       25.34     20.89 o 
  -2  27   4        0.59      -17.58     23.09 o 
  -1  27   4       14.71        2.66     22.56 o 
   0  27   4       17.41       24.79     19.38 o 
   1  27   4        0.71      -17.57     22.35 o 
   2  27   4        0.07       -3.12     33.54 o 
  -1  28   4        1.49       -2.88     19.37 o 
   0  28   4        2.93       -0.44     19.12 o 
   1  28   4        4.62        8.14     21.98 o 
   0  29   4        0.53      -12.59     20.24 o 
  -5   1   5        2.72       31.44     23.09 o 
  -4   1   5       31.79       45.63     19.67 o 
  -3   1   5       13.94        2.53      6.31 o 
  -2   1   5        0.13       10.79      7.60 o 
  -1   1   5        7.86        6.83      3.32 o 
   0   1   5     2477.83     2456.54     37.75 o 
   1   1   5      833.34      820.90     22.53 o 
   2   1   5       32.86       26.39      8.91 o 
   3   1   5      261.64      225.89     17.42 o 
   4   1   5        0.61       15.80     13.56 o 
   5   1   5       33.75       49.72     17.21 o 
  -5   2   5       78.32       96.21     33.42 o 
  -4   2   5       10.59        4.72     16.53 o 
  -3   2   5      253.65      292.09     12.73 o 
  -2   2   5     1297.44     1299.91     33.87 o 
  -1   2   5     4477.75     4628.22     70.93 o 
   0   2   5      134.90      119.44      9.23 o 
   1   2   5       18.85       17.59      4.92 o 
   2   2   5      221.51      230.85     15.18 o 
   3   2   5      207.36      225.63     17.15 o 
   4   2   5        0.98       -0.53     12.11 o 
   5   2   5        0.16       10.83     14.11 o 
  -5   3   5       33.45       49.36     24.24 o 
  -4   3   5        4.73       -3.07     18.09 o 
  -3   3   5       60.21       52.86      9.35 o 
  -2   3   5      253.41      229.94     10.20 o 
  -1   3   5     4039.50     4103.65     59.45 o 
   0   3   5     2888.45     2818.80     46.48 o 
   1   3   5     4835.57     4728.68     70.18 o 
   2   3   5      836.68      847.93     26.22 o 
   3   3   5       72.59       64.10     12.15 o 
   4   3   5        2.54        7.57     11.88 o 
   5   3   5        8.65       26.94     14.91 o 
  -5   4   5       27.66      -40.91     20.46 o 
  -4   4   5      207.01      253.30     35.84 o 
  -3   4   5       15.59       12.87      6.03 o 
  -2   4   5     2843.87     3089.06     51.99 o 
  -1   4   5       25.18       40.59      4.28 o 
   0   4   5      116.55      146.07      9.86 o 
   1   4   5      518.67      533.63     20.06 o 
   2   4   5      408.58      468.83     18.97 o 
   3   4   5      109.01       94.93     12.98 o 
   4   4   5       32.83       32.92     13.03 o 
   5   4   5        8.87        9.40     16.59 o 
  -5   5   5        3.76      -12.09     22.08 o 
  -4   5   5       29.98       33.59     18.41 o 
  -3   5   5      141.80      138.39     18.12 o 
  -2   5   5        2.43        5.47      5.66 o 
  -1   5   5      630.24      638.96     13.25 o 
   0   5   5      628.79      673.13     17.28 o 
   1   5   5      485.29      586.90     15.11 o 
   2   5   5      247.39      269.86     14.62 o 
   3   5   5       93.26       80.49     12.48 o 
   4   5   5      271.78      248.07     19.08 o 
   5   5   5       79.63       75.53     19.17 o 
  -5   6   5       11.80       36.62     24.76 o 
  -4   6   5      211.17      210.37     70.50 o 
  -3   6   5      267.74      260.27     19.94 o 
  -2   6   5      415.76      387.13     13.81 o 
  -1   6   5     3383.58     3329.26     46.38 o 
   0   6   5       21.79       18.23      4.83 o 
   1   6   5      319.64      385.56     23.15 o 
   2   6   5      637.93      685.15     21.84 o 
   3   6   5       40.90       19.28     10.79 o 
   4   6   5       74.15       70.88     14.44 o 
   5   6   5       70.10       82.13     18.71 o 
  -5   7   5        5.81       21.72     23.60 o 
  -4   7   5        2.64      -16.87     20.36 o 
  -3   7   5       48.08       34.88      9.94 o 
  -2   7   5       98.07       75.41      9.00 o 
  -1   7   5      765.89      715.33     15.21 o 
   0   7   5     1447.20     1270.22     38.20 o 
   1   7   5     2946.19     2769.03     44.85 o 
   2   7   5      277.39      270.25     15.84 o 
   3   7   5       96.33       86.90     13.31 o 
   4   7   5       31.07       27.84     15.14 o 
   5   7   5        0.33       -2.38     16.55 o 
  -5   8   5       12.51       33.91     24.38 o 
  -4   8   5        4.04       -4.99     17.18 o 
  -3   8   5       11.99        6.94      9.71 o 
  -2   8   5     1238.17     1343.10     32.97 o 
  -1   8   5     1225.61     1224.73     23.36 o 
   0   8   5       14.97       26.07      8.20 o 
   1   8   5       34.09       26.77      5.99 o 
   2   8   5       12.54        4.70      6.06 o 
   3   8   5       13.67       -2.66     10.49 o 
   4   8   5        3.97        9.63     14.91 o 
   5   8   5       22.16       19.27     17.59 o 
  -5   9   5       18.80       -1.04     22.80 o 
  -4   9   5        2.57       23.07     18.19 o 
  -3   9   5       28.65       46.18     11.23 o 
  -2   9   5       23.77       34.56      8.80 o 
  -1   9   5      826.52      824.14     17.37 o 
   0   9   5      333.65      357.91     12.03 o 
   1   9   5       81.28       66.19      7.50 o 
   2   9   5       18.45       20.17      9.32 o 
   3   9   5       16.72       14.03     13.34 o 
   4   9   5      142.49      205.07     26.92 o 
   5   9   5        0.64      -22.84     16.91 o 
  -5  10   5       12.30       20.76     20.21 o 
  -4  10   5        1.51      -12.79     16.77 o 
  -3  10   5        2.72      -20.19     10.09 o 
  -2  10   5       22.08       52.89     12.06 o 
  -1  10   5      751.86      738.40     16.90 o 
   0  10   5       79.44      100.49      7.68 o 
   1  10   5       10.14       15.73      5.74 o 
   3  10   5       64.17       56.17     15.41 o 
   4  10   5       70.22       74.37     17.92 o 
   5  10   5        3.34        9.36     16.93 o 
  -5  11   5       11.91       51.74     29.84 o 
  -4  11   5       73.53      102.08     24.15 o 
  -3  11   5       13.52       -9.26     10.17 o 
  -2  11   5       57.64       49.09     10.15 o 
  -1  11   5       90.92      122.70      9.02 o 
   0  11   5     2691.80     2826.84     42.81 o 
   1  11   5     1677.14     1686.34     40.58 o 
   2  11   5      155.14      191.97     41.63 o 
   3  11   5        0.06       23.16     13.84 o 
   4  11   5       31.14       17.04     15.95 o 
   5  11   5        0.27        8.18     22.90 o 
  -5  12   5        0.09       -1.52     25.87 o 
  -4  12   5        0.10      -10.45     23.05 o 
  -3  12   5      126.39      156.15     14.11 o 
  -2  12   5      855.85      824.34     26.31 o 
  -1  12   5     1055.94     1027.58     21.66 o 
   0  12   5      945.44     1041.13     21.39 o 
   1  12   5       45.11       46.19     11.94 o 
   2  12   5      109.57       19.49     25.31 o 
   3  12   5      474.63      437.92     26.65 o 
   4  12   5        9.36       15.58     16.94 o 
   5  12   5        7.70      -18.59     17.74 o 
  -5  13   5        8.90       13.15     26.90 o 
  -4  13   5       20.72       33.06     33.67 o 
  -3  13   5       16.95        2.21     10.38 o 
  -2  13   5      146.42      130.98     15.37 o 
  -1  13   5      326.33      315.09     13.32 o 
   0  13   5      300.66      271.89     12.89 o 
   1  13   5     1285.14     1232.62     41.54 o 
   2  13   5      306.78      269.96     62.92 o 
   3  13   5      156.51      170.55     29.99 o 
   4  13   5       13.57       -4.68     39.86 o 
   5  13   5        0.33       19.39     23.00 o 
  -5  14   5       56.23       83.29     33.39 o 
  -4  14   5        7.96       -1.74     23.55 o 
  -3  14   5       60.85       86.98     13.10 o 
  -2  14   5      171.51      208.09     15.42 o 
  -1  14   5      221.56      242.11     12.60 o 
   0  14   5       15.21       10.04      9.00 o 
   1  14   5       73.27       64.31     13.92 o 
   2  14   5       72.49       74.78     19.80 o 
   3  14   5        0.19        0.62     17.53 o 
   4  14   5        6.78       33.24     21.13 o 
   5  14   5        0.10        2.75     25.86 o 
  -5  15   5        1.76       60.65     31.55 o 
  -4  15   5       25.18      -11.17     22.67 o 
  -3  15   5       82.74       80.86     13.76 o 
  -2  15   5      132.53      155.05     14.58 o 
  -1  15   5      158.17      166.82     13.61 o 
   0  15   5      623.23      625.93     23.93 o 
   1  15   5       26.62       35.91     12.13 o 
   2  15   5       61.49       49.45     17.85 o 
   3  15   5       30.46        4.48     16.94 o 
   4  15   5        9.66       50.56     31.84 o 
  -4  16   5        0.41       25.12     23.99 o 
  -3  16   5        2.44       -2.61     12.24 o 
  -2  16   5      539.19      517.20     22.69 o 
  -1  16   5      398.95      423.42     15.51 o 
   0  16   5      260.99      307.57     18.83 o 
   1  16   5       95.62       77.10     13.95 o 
   2  16   5       42.87       19.54     19.92 o 
   3  16   5      193.31      170.37     30.09 o 
   4  16   5        4.45       46.89     22.45 o 
  -4  17   5       19.68       28.17     33.25 o 
  -3  17   5       29.82        9.36     13.08 o 
  -2  17   5        3.49       -8.61      9.92 o 
  -1  17   5      130.06      159.89     11.45 o 
   0  17   5      659.51      641.53     25.73 o 
   1  17   5      945.42      941.39     45.38 o 
   2  17   5       31.27       50.40     20.66 o 
   3  17   5       12.01       24.41     21.13 o 
   4  17   5        3.44       55.88     23.84 o 
  -4  18   5        3.35       -1.91     24.00 o 
  -3  18   5       10.03       22.48     16.22 o 
  -2  18   5      301.28      323.28     37.42 o 
  -1  18   5      116.70      124.66     11.90 o 
   0  18   5      239.38      243.00     18.39 o 
   1  18   5       58.36       67.90     14.20 o 
   2  18   5        2.48       42.73     19.69 o 
   3  18   5       47.70       87.50     24.61 o 
   4  18   5        0.62      -11.62     20.94 o 
  -4  19   5        0.45       -6.79     50.89 o 
  -3  19   5        4.09       -7.53     13.12 o 
  -2  19   5       17.52      -13.51     11.91 o 
  -1  19   5      148.75      141.54     13.88 o 
   0  19   5       27.89       18.86     13.36 o 
   1  19   5       35.10       34.41     13.46 o 
   2  19   5       15.39       -7.30     19.13 o 
   3  19   5       23.01        7.60     21.97 o 
   4  19   5        7.35       15.56     25.11 o 
  -4  20   5        0.33       -8.84     24.73 o 
  -3  20   5        3.73        0.60     14.27 o 
  -2  20   5        3.91       10.88     13.17 o 
  -1  20   5      124.02      150.78     14.84 o 
   0  20   5       45.21       46.71     14.67 o 
   1  20   5        2.24       -6.13     13.11 o 
   2  20   5       85.46      120.77     24.38 o 
   3  20   5        8.76      -11.87     26.45 o 
   4  20   5        3.08       37.09     39.79 o 
  -4  21   5       17.09       66.01     23.63 o 
  -3  21   5        0.49       -0.31     14.07 o 
  -2  21   5      132.29      102.70     18.86 o 
  -1  21   5        3.00       -6.25     12.83 o 
   0  21   5      102.00       77.34     15.77 o 
   1  21   5      260.32      253.99     19.84 o 
   2  21   5       11.40       71.66     22.93 o 
   3  21   5        2.89      -13.44     21.48 o 
  -3  22   5        2.17       12.90     16.83 o 
  -2  22   5       84.43      104.42     21.50 o 
  -1  22   5      137.46      135.87     26.26 o 
   0  22   5       34.93       27.64     15.36 o 
   1  22   5        2.21       19.90     14.57 o 
   2  22   5        6.88        9.42     37.86 o 
   3  22   5       31.37        5.81     31.81 o 
  -3  23   5        2.18       -8.69     24.77 o 
  -2  23   5        0.16      -19.72     16.45 o 
  -1  23   5       87.28       93.90     24.25 o 
   0  23   5        6.61        9.76     23.27 o 
   1  23   5       51.20       44.03     24.18 o 
   2  23   5       64.91      105.29     26.72 o 
   3  23   5        1.26       -5.95     24.66 o 
  -3  24   5        0.48      -48.70     25.20 o 
  -2  24   5       12.74       12.40     18.58 o 
  -1  24   5       12.97      -19.40     16.75 o 
   0  24   5        1.52      -12.19     16.45 o 
   1  24   5       17.32       11.12     15.66 o 
   2  24   5        1.25        0.17     18.01 o 
   3  24   5        0.03       27.79     28.04 o 
  -2  25   5       11.57      -27.00     17.74 o 
  -1  25   5        0.38        6.07     17.45 o 
   0  25   5        2.39       -1.12     17.55 o 
   1  25   5       33.58       35.93     18.20 o 
   2  25   5        2.15      -30.45     19.22 o 
  -2  26   5       11.18       12.14     24.10 o 
  -1  26   5       13.74      -11.36     38.49 o 
   0  26   5       18.29        4.09     18.01 o 
   1  26   5        3.29      -24.21     16.90 o 
   2  26   5       31.74       28.61     22.38 o 
  -1  27   5        2.03      -19.63     18.86 o 
   0  27   5        0.83       22.24     21.07 o 
   1  27   5       78.95      100.47     21.42 o 
  -1  28   5       11.61      -31.22     18.92 o 
   0  28   5       11.00       -5.94     19.68 o 
   1  28   5        0.95       -5.95     19.68 o 
  -5   0   6      411.23      428.12     59.20 o 
  -4   0   6      903.80      888.95     69.17 o 
  -3   0   6     1007.27     1018.65     68.65 o 
  -2   0   6     3274.93     3276.14    138.44 o 
  -1   0   6      308.90      310.74     20.05 o 
   0   0   6     4647.03     4875.89    100.34 o 
   1   0   6     5796.59     5740.08    116.75 o 
   2   0   6     1403.04     1330.88     87.83 o 
   4   0   6        0.52       -2.68     18.07 o 
   5   0   6        3.43       -0.21     22.82 o 
  -5   1   6        1.16       20.37     24.00 o 
  -4   1   6      570.09      444.60     38.87 o 
  -3   1   6      289.04      367.31     31.53 o 
  -2   1   6      317.06      361.48     21.08 o 
  -1   1   6    12078.83    12097.55    182.13 o 
   0   1   6     4812.31     4651.05     68.00 o 
   1   1   6      499.26      442.49     14.00 o 
   2   1   6      466.40      447.93     21.34 o 
   3   1   6       29.11       12.51     14.17 o 
   4   1   6      119.11      151.75     23.29 o 
   5   1   6       12.22       11.87     19.40 o 
  -5   2   6        1.62       -4.80     22.87 o 
  -4   2   6       24.17       44.74     21.05 o 
  -3   2   6       90.82      161.94     32.64 o 
  -2   2   6        2.96       -3.42      8.37 o 
  -1   2   6      518.18      561.58     10.81 o 
   0   2   6        3.76        1.89      3.79 o 
   1   2   6      776.96      820.48     24.55 o 
   2   2   6        1.66       -8.10      9.17 o 
   3   2   6      124.09      152.15     26.50 o 
   4   2   6       38.92       21.65     14.86 o 
   5   2   6        9.56       23.38     15.59 o 
  -5   3   6        2.69       28.40     23.57 o 
  -4   3   6        9.05       12.80     19.09 o 
  -3   3   6        2.24        0.31      7.42 o 
  -2   3   6        3.92       13.57     10.15 o 
  -1   3   6      876.40      799.26     13.38 o 
   0   3   6      415.06      396.97     11.53 o 
   1   3   6        2.23       -7.79      7.10 o 
   2   3   6      112.26      150.01     17.54 o 
   3   3   6      342.69      379.72     34.54 o 
   4   3   6       27.62       25.00     13.13 o 
   5   3   6       31.71       52.94     16.52 o 
  -5   4   6        9.94       20.89     34.35 o 
  -4   4   6      240.30      201.71     28.22 o 
  -3   4   6        3.25       19.66     14.54 o 
  -2   4   6      479.34      475.60     16.18 o 
  -1   4   6      860.83      849.12     15.86 o 
   0   4   6       23.55       23.37      7.45 o 
   1   4   6     4391.84     4565.07     69.18 o 
   2   4   6      334.81      321.82     16.96 o 
   3   4   6      250.82      148.71     51.00 o 
   4   4   6        0.77       20.53     13.12 o 
   5   4   6       17.53       18.64     21.32 o 
  -5   5   6        2.02       15.43     24.08 o 
  -4   5   6       12.26      -19.87     16.10 o 
  -3   5   6       27.81       74.98     19.62 o 
  -2   5   6      424.03      421.78     16.33 o 
  -1   5   6     4170.97     4053.34     55.58 o 
   0   5   6    11015.19    10733.68    164.42 o 
   1   5   6      772.30      664.89     16.97 o 
   2   5   6       16.99       12.39      9.16 o 
   3   5   6        4.84       -0.82     10.03 o 
   4   5   6       86.53       78.91     15.34 o 
   5   5   6        0.81       20.60     16.92 o 
  -5   6   6        0.13       10.91     23.11 o 
  -4   6   6       18.56       26.70     19.79 o 
  -3   6   6      890.09      830.30     44.08 o 
  -2   6   6      320.28      358.81     13.41 o 
  -1   6   6      829.14      919.00     17.65 o 
   0   6   6      951.65      949.80     21.80 o 
   1   6   6     3492.11     3513.06     55.32 o 
   2   6   6      473.44      482.72     20.58 o 
   3   6   6      469.29      519.68     23.90 o 
   4   6   6        8.60       15.29     14.32 o 
   5   6   6        2.99        2.50     17.14 o 
  -5   7   6       13.11       24.15     24.62 o 
  -4   7   6       56.62       29.39     26.54 o 
  -3   7   6       19.52       19.87     17.31 o 
  -2   7   6      183.22      190.98      9.81 o 
  -1   7   6     1393.35     1504.10     25.30 o 
   0   7   6      311.81      283.47     11.60 o 
   1   7   6       63.71       64.75      7.86 o 
   2   7   6      155.48      164.82     13.65 o 
   3   7   6       25.47       32.20     12.32 o 
   4   7   6      123.27      196.70     54.74 o 
   5   7   6       19.53       11.95     17.36 o 
  -5   8   6        1.00       19.42     25.38 o 
  -4   8   6        0.06      -15.22     18.39 o 
  -3   8   6       22.10       -9.34     16.12 o 
  -2   8   6      366.18      362.24     17.80 o 
  -1   8   6       44.86       56.25      9.25 o 
   0   8   6      141.89      154.05     10.60 o 
   1   8   6     1660.37     1775.93     32.68 o 
   2   8   6       21.31       15.80      6.70 o 
   3   8   6        6.07        3.50     12.36 o 
   4   8   6        0.55       12.72     15.51 o 
   5   8   6       10.22       11.99     25.36 o 
  -5   9   6        0.90       21.99     25.19 o 
  -4   9   6        5.60      -10.89     18.13 o 
  -3   9   6      101.99       86.84     22.51 o 
  -2   9   6     1201.33     1214.53     28.24 o 
  -1   9   6     2099.90     1998.93     32.41 o 
   0   9   6     1899.09     1857.34     30.73 o 
   1   9   6      231.17      244.79     12.64 o 
   2   9   6        2.16       -1.59      6.20 o 
   3   9   6       24.06       20.05     13.02 o 
   4   9   6       87.02       96.14     18.26 o 
   5   9   6        0.93       25.51     19.11 o 
  -5  10   6        9.86       -9.94     22.41 o 
  -4  10   6       16.07       16.83     21.45 o 
  -3  10   6      402.89      362.72     32.14 o 
  -2  10   6      153.25      144.20     12.38 o 
  -1  10   6       86.96       91.52      8.38 o 
   0  10   6      725.36      676.26     16.81 o 
   1  10   6      854.97      851.27     26.28 o 
   2  10   6      790.73      822.18     54.87 o 
   3  10   6      104.98      133.33     17.23 o 
   4  10   6       60.18       84.50     23.46 o 
   5  10   6        4.92       12.73     18.02 o 
  -5  11   6       23.38       59.20     41.37 o 
  -4  11   6       20.99       19.91     23.67 o 
  -3  11   6       32.54       39.70     14.61 o 
  -2  11   6      254.41      313.36     16.29 o 
  -1  11   6     1511.86     1569.29     28.33 o 
   0  11   6     1100.83     1006.66     21.07 o 
   1  11   6      375.73      354.37     14.65 o 
   2  11   6       65.27       63.63     16.63 o 
   3  11   6        2.78      -14.86     12.45 o 
   4  11   6        3.77       15.76     16.25 o 
   5  11   6        6.11        8.88     19.41 o 
  -5  12   6        0.02       -5.19     34.33 o 
  -4  12   6        9.05       48.85     22.83 o 
  -3  12   6        6.21       19.65     14.97 o 
  -2  12   6       11.15       20.01     10.20 o 
  -1  12   6       42.84       54.07      8.88 o 
   0  12   6      303.08      317.02     12.91 o 
   1  12   6        0.01      -20.31     17.42 o 
   2  12   6       81.21      125.62     19.91 o 
   3  12   6        0.61      -19.39     12.85 o 
   4  12   6       43.71       47.60     18.57 o 
   5  12   6        0.49       16.29     21.19 o 
  -5  13   6       10.55       21.84     30.28 o 
  -4  13   6        4.27      -10.11     21.43 o 
  -3  13   6        1.16        4.80     14.70 o 
  -2  13   6        0.24       19.61     10.77 o 
  -1  13   6      205.29      205.36     12.01 o 
   0  13   6       76.17       79.79      9.12 o 
   1  13   6      148.36      164.49     18.10 o 
   2  13   6       33.55       -8.30     16.68 o 
   3  13   6       41.20       51.57     20.25 o 
   4  13   6       17.67        1.51     17.10 o 
   5  13   6        7.18       18.91     24.50 o 
  -5  14   6        3.50      -14.95     31.87 o 
  -4  14   6       18.23        0.15     32.13 o 
  -3  14   6       95.92       65.55     17.42 o 
  -2  14   6      155.07      146.63     14.47 o 
  -1  14   6      227.87      197.94     12.27 o 
   0  14   6       59.12       72.00      9.23 o 
   1  14   6      663.56      695.38     29.09 o 
   2  14   6      586.49      604.86     51.89 o 
   3  14   6        7.38      -20.00     16.22 o 
   4  14   6        7.38       58.97     23.00 o 
  -4  15   6        7.62       23.29     24.76 o 
  -3  15   6        5.97       -1.95     19.50 o 
  -2  15   6      183.95      208.90     16.27 o 
  -1  15   6     1684.89     1676.41     31.80 o 
   0  15   6      536.68      499.77     19.62 o 
   1  15   6      604.93      610.58     24.41 o 
   2  15   6        4.02       -1.35     17.04 o 
   3  15   6        3.42       10.89     31.15 o 
   4  15   6       35.40       52.05     24.03 o 
  -4  16   6       26.55       51.29     26.58 o 
  -3  16   6      105.93       74.15     26.33 o 
  -2  16   6       74.10       87.48     14.22 o 
  -1  16   6       11.89        7.72      9.50 o 
   0  16   6      168.72      150.13     18.90 o 
   1  16   6       73.65       55.25     13.68 o 
   2  16   6      138.17      172.58     26.11 o 
   3  16   6       19.76       42.35     21.36 o 
   4  16   6       76.05       70.21     25.04 o 
  -4  17   6        0.47        5.22     25.04 o 
  -3  17   6        7.70       10.56     24.39 o 
  -2  17   6      175.93      186.99     16.42 o 
  -1  17   6       79.60       79.45     11.03 o 
   0  17   6        0.02        0.67     12.10 o 
   1  17   6       35.57       20.36     20.70 o 
   2  17   6       36.53       60.85     20.69 o 
   3  17   6       60.32       43.98     22.45 o 
   4  17   6        4.08       -8.61     23.25 o 
  -4  18   6        0.23       16.76     25.52 o 
  -3  18   6        1.25      -19.25     16.13 o 
  -2  18   6       18.79       20.33     10.23 o 
  -1  18   6       61.56       70.76     12.57 o 
   0  18   6        0.15       16.53     14.26 o 
   1  18   6      113.35      117.59     15.54 o 
   2  18   6       40.06       67.14     22.14 o 
   3  18   6        1.23        5.97     20.79 o 
   4  18   6       17.96       20.90     24.87 o 
  -4  19   6        2.08       -6.48     24.58 o 
  -3  19   6       10.33       25.50     18.10 o 
  -2  19   6        1.63       -2.68     10.74 o 
  -1  19   6      361.02      414.27     19.78 o 
   0  19   6       42.37       48.03     14.05 o 
   1  19   6      146.61      173.36     17.28 o 
   2  19   6        5.13       26.56     28.99 o 
   3  19   6       35.69       10.47     22.42 o 
   4  19   6        5.38       34.25     40.53 o 
  -4  20   6        8.56       18.58     21.66 o 
  -3  20   6       10.95       16.22     18.40 o 
  -2  20   6       11.54       17.61     13.59 o 
  -1  20   6        7.92        3.12     11.91 o 
   0  20   6       21.55        4.27     14.52 o 
   1  20   6       76.38       72.26     15.17 o 
   2  20   6      185.83      180.70     31.82 o 
   3  20   6       20.77       39.00     23.57 o 
   4  20   6        2.87       26.81     25.85 o 
  -3  21   6       14.73       15.05     18.73 o 
  -2  21   6       14.86       37.78     16.77 o 
  -1  21   6      111.67       87.16     15.61 o 
   0  21   6       58.40       45.90     16.65 o 
   1  21   6      110.57       90.97     18.22 o 
   2  21   6        0.63       36.61     22.72 o 
   3  21   6        7.09       -5.19     23.47 o 
  -3  22   6        0.04       -6.92     18.87 o 
  -2  22   6        9.57       34.77     17.20 o 
  -1  22   6        2.24       13.68     15.64 o 
   0  22   6        6.16       -8.91     14.57 o 
   1  22   6       11.83        3.27     14.75 o 
   2  22   6        2.68        7.97     22.88 o 
   3  22   6        0.57        3.42     26.68 o 
  -3  23   6        0.68      -42.22     37.84 o 
  -2  23   6        0.12        2.30     16.87 o 
  -1  23   6       11.34       44.71     16.99 o 
   0  23   6        2.48      -16.81     17.82 o 
   1  23   6        3.60        7.86     15.73 o 
   2  23   6        4.37       -8.14     18.91 o 
   3  23   6       28.61       14.92     25.19 o 
  -3  24   6        5.97       77.78     43.78 o 
  -2  24   6        0.66      -33.58     32.44 o 
  -1  24   6        9.48      -27.17     16.40 o 
   0  24   6        6.84       13.75     16.69 o 
   1  24   6        5.52       -2.91     15.65 o 
   2  24   6       16.48       29.87     25.15 o 
  -2  25   6       28.42       28.92     19.90 o 
  -1  25   6       12.78        6.66     17.53 o 
   0  25   6       16.80       13.82     19.14 o 
   1  25   6        1.79      -22.76     15.93 o 
   2  25   6        0.31       -8.11     21.11 o 
  -2  26   6       10.83      -16.00     22.50 o 
  -1  26   6        3.16       -2.15     18.30 o 
   0  26   6       13.50        6.80     21.62 o 
   1  26   6        1.71       14.79     19.11 o 
   2  26   6        1.88       -7.44     21.91 o 
  -1  27   6        0.41        4.81     19.01 o 
   0  27   6        4.32      -12.98     18.69 o 
   1  27   6        3.05       -1.69     19.86 o 
   0  28   6        0.45       -9.25     19.37 o 
  -5   1   7        3.42       47.63     27.69 o 
  -4   1   7       62.10       88.69     24.36 o 
  -3   1   7        5.17       24.04     16.75 o 
  -2   1   7      312.96      339.54     15.99 o 
  -1   1   7       13.20        9.70      3.67 o 
   0   1   7      952.03     1076.33     34.44 o 
   1   1   7       10.35        0.54      4.62 o 
   2   1   7      873.17      945.76     30.56 o 
   3   1   7       75.88       93.97     17.99 o 
   4   1   7       23.45       13.51     15.33 o 
   5   1   7       12.95       16.92     17.51 o 
  -5   2   7       85.56      142.63     31.48 o 
  -4   2   7      454.31      478.46     40.45 o 
  -3   2   7      915.83      870.21     45.18 o 
  -2   2   7      421.19      437.34     24.53 o 
  -1   2   7      243.39      192.68      6.88 o 
   0   2   7     5608.73     5386.00     79.30 o 
   1   2   7     2141.98     2143.80     40.61 o 
   2   2   7      386.51      379.34     21.36 o 
   3   2   7       20.19       13.07     13.41 o 
   4   2   7       27.93       21.20     15.46 o 
   5   2   7        3.14       21.32     16.39 o 
  -5   3   7       18.03       14.72     25.12 o 
  -4   3   7      106.15       62.91     22.16 o 
  -3   3   7       73.65      101.57     22.46 o 
  -2   3   7     1893.51     1986.07     43.14 o 
  -1   3   7     2195.68     2225.11     31.93 o 
   0   3   7      632.76      618.82     16.51 o 
   1   3   7      456.25      496.08     15.21 o 
   2   3   7      860.00      886.54     30.53 o 
   3   3   7       17.70       15.94     13.39 o 
   4   3   7       47.08       26.53     13.81 o 
   5   3   7        8.28       -0.91     17.76 o 
  -5   4   7       23.03       35.87     25.72 o 
  -4   4   7       42.87       32.02     21.53 o 
  -3   4   7      311.15      310.25     31.63 o 
  -2   4   7       78.41       92.64     10.63 o 
  -1   4   7      502.46      468.01     10.89 o 
   0   4   7     2829.16     2740.21     43.91 o 
   1   4   7      125.80      123.60      9.23 o 
   2   4   7       67.96       62.16     11.71 o 
   3   4   7        4.74       10.35     11.62 o 
   4   4   7        6.62       35.04     14.09 o 
   5   4   7        0.47       -6.15     17.09 o 
  -5   5   7       32.12       46.48     25.50 o 
  -4   5   7       11.68       16.67     20.25 o 
  -3   5   7        8.54       41.20     18.11 o 
  -2   5   7      100.25       96.08      8.35 o 
  -1   5   7      174.61      170.78      8.25 o 
   0   5   7        6.37        0.33      5.38 o 
   1   5   7       16.51       26.96      7.01 o 
   2   5   7      103.22       99.70     12.89 o 
   3   5   7        1.65        5.83     11.10 o 
   4   5   7       63.94       38.79     15.83 o 
   5   5   7       11.44        8.90     17.16 o 
  -5   6   7        0.87       32.38     25.86 o 
  -4   6   7        1.61       13.55     20.49 o 
  -3   6   7      239.29      210.20     29.49 o 
  -2   6   7       47.64       71.11      9.51 o 
  -1   6   7      508.17      496.65     13.39 o 
   0   6   7     2506.71     2479.37     40.98 o 
   1   6   7      219.66      225.70     11.58 o 
   2   6   7      196.39      211.57     15.82 o 
   3   6   7        3.51        7.63     11.58 o 
   4   6   7       31.06       19.96     19.08 o 
   5   6   7        0.25       11.24     19.08 o 
  -5   7   7        3.61        7.87     25.15 o 
  -4   7   7        7.46        9.54     31.17 o 
  -3   7   7      598.06      687.11     68.79 o 
  -2   7   7      148.37      130.75      9.07 o 
  -1   7   7      963.85      975.75     20.12 o 
   0   7   7       22.17       27.56      7.01 o 
   1   7   7        4.81        8.73      6.23 o 
   2   7   7      591.88      641.39     24.74 o 
   3   7   7       47.00       44.74     14.67 o 
   4   7   7        2.28       -5.93     15.95 o 
   5   7   7        0.23       22.51     18.66 o 
  -5   8   7        1.16       15.88     24.67 o 
  -4   8   7        0.38       -4.47     20.77 o 
  -3   8   7       89.59      113.01     23.31 o 
  -2   8   7       44.80       40.98      7.37 o 
  -1   8   7     1093.62     1035.65     25.09 o 
   0   8   7      847.54      806.07     19.75 o 
   1   8   7     1433.61     1360.03     29.49 o 
   2   8   7      377.25      375.92     20.88 o 
   3   8   7        4.58       -9.51     12.06 o 
   4   8   7        0.18        7.80     16.04 o 
   5   8   7       11.70       19.73     21.58 o 
  -5   9   7       29.24       43.98     26.77 o 
  -4   9   7       19.56       -1.09     20.77 o 
  -3   9   7        2.57       47.42     19.69 o 
  -2   9   7      114.60      142.89     10.54 o 
  -1   9   7       57.31       61.91      8.09 o 
   0   9   7       10.36       12.58      7.48 o 
   1   9   7        0.35       -9.60      7.77 o 
   2   9   7      164.91      145.95     18.19 o 
   3   9   7        0.66      -12.26     17.87 o 
   4   9   7       18.70       37.25     17.68 o 
   5   9   7       10.01       18.57     18.93 o 
  -5  10   7        3.99      -15.58     24.10 o 
  -4  10   7       13.29       40.50     23.33 o 
  -3  10   7       62.89       76.56     16.87 o 
  -2  10   7       17.82       11.90      8.65 o 
  -1  10   7      512.52      508.86     15.65 o 
   0  10   7      327.18      340.52     17.75 o 
   1  10   7        8.08       10.36      8.32 o 
   2  10   7      139.79      142.30     33.70 o 
   3  10   7        6.35        9.28     13.94 o 
   4  10   7        6.07       38.87     18.18 o 
   5  10   7        0.06      -26.63     18.51 o 
  -5  11   7        4.49       24.97     25.67 o 
  -4  11   7       15.39       29.42     21.92 o 
  -3  11   7       39.11       68.01     27.68 o 
  -2  11   7       28.00       30.20      9.34 o 
  -1  11   7     2219.22     2188.49     36.52 o 
   0  11   7      278.25      302.92     13.13 o 
   1  11   7        1.01        3.19     10.61 o 
   2  11   7      545.73      563.59     29.07 o 
   3  11   7       25.51       13.64     14.59 o 
   4  11   7        6.11       24.23     17.11 o 
   5  11   7       12.98        6.62     19.05 o 
  -5  12   7        5.31       -0.14     39.52 o 
  -4  12   7        2.87      -19.99     24.29 o 
  -3  12   7       98.11      102.88     18.20 o 
  -2  12   7      217.89      211.13     13.44 o 
  -1  12   7      864.17      903.38     21.81 o 
   0  12   7     1782.66     1817.58     32.36 o 
   1  12   7      798.31      811.75     28.37 o 
   2  12   7      186.47      193.52     23.79 o 
   3  12   7        1.31        2.99     14.34 o 
   4  12   7        6.86       38.10     18.98 o 
   5  12   7        0.12       -4.12     19.74 o 
  -4  13   7        2.84      -37.73     18.86 o 
  -3  13   7       26.27       50.48     17.06 o 
  -2  13   7      566.88      543.01     24.46 o 
  -1  13   7      334.05      315.16     14.60 o 
   0  13   7        5.29        1.34      7.97 o 
   1  13   7       56.21       39.16     14.22 o 
   2  13   7       30.28       34.84     21.57 o 
   3  13   7       13.99       36.03     19.30 o 
   4  13   7        7.52       22.94     18.29 o 
  -4  14   7        6.90        8.10     22.41 o 
  -3  14   7       27.51       20.41     16.58 o 
  -2  14   7       23.25       36.50     10.36 o 
  -1  14   7      489.67      535.15     18.02 o 
   0  14   7       33.43       10.88     10.94 o 
   1  14   7       34.85       21.89     13.71 o 
   2  14   7       34.10       49.92     17.96 o 
   3  14   7        6.37       14.02     18.65 o 
   4  14   7        4.95       -9.83     22.03 o 
  -4  15   7       14.81       53.90     37.90 o 
  -3  15   7       98.60       72.46     22.83 o 
  -2  15   7        1.35       -6.17      9.70 o 
  -1  15   7      143.83      141.80     12.10 o 
   0  15   7        7.08       18.22     12.91 o 
   1  15   7        2.19       -2.35     12.80 o 
   2  15   7       72.40      105.35     22.69 o 
   3  15   7        3.50        0.87     20.06 o 
   4  15   7       56.16       67.24     29.46 o 
  -4  16   7        6.70       18.45     34.32 o 
  -3  16   7      142.47      140.36     24.74 o 
  -2  16   7       26.24       17.23     10.22 o 
  -1  16   7        1.02       19.29      9.57 o 
   0  16   7      302.78      324.71     17.38 o 
   1  16   7      124.72      144.92     15.89 o 
   2  16   7      195.39      236.45     30.31 o 
   3  16   7       19.49       23.49     29.50 o 
   4  16   7       21.64       34.87     24.44 o 
  -4  17   7        4.24       19.76     26.60 o 
  -3  17   7       23.16       41.36     22.33 o 
  -2  17   7      129.09      118.11     13.34 o 
  -1  17   7      139.24      131.44     13.80 o 
   0  17   7      446.17      422.61     22.03 o 
   1  17   7        2.08        4.79     12.50 o 
   2  17   7       27.25       55.26     21.40 o 
   3  17   7      105.66       67.36     22.53 o 
   4  17   7       22.73       55.04     26.91 o 
  -4  18   7        7.20       21.95     27.64 o 
  -3  18   7        8.96       25.47     23.15 o 
  -2  18   7        0.33      -13.12     11.20 o 
  -1  18   7       22.96       26.45     12.13 o 
   0  18   7      301.14      292.46     26.85 o 
   1  18   7      137.40      148.46     16.94 o 
   2  18   7      199.08      239.20     29.02 o 
   3  18   7        0.26      -37.01     19.49 o 
   4  18   7       23.50        5.32     26.04 o 
  -4  19   7        9.56       37.51     25.28 o 
  -3  19   7        2.39       20.10     18.59 o 
  -2  19   7       34.17       32.03     11.21 o 
  -1  19   7        3.46        7.12     11.79 o 
   0  19   7        0.03       10.60     16.12 o 
   1  19   7       11.45       -1.53     13.08 o 
   2  19   7        0.57       -2.85     28.49 o 
   3  19   7        0.11       20.62     22.86 o 
   4  19   7       22.78       30.80     26.52 o 
  -3  20   7       35.79       67.44     20.90 o 
  -2  20   7        0.74        7.95     15.39 o 
  -1  20   7       55.30       51.68     13.45 o 
   0  20   7       64.07       63.26     16.44 o 
   1  20   7       44.50       56.00     15.19 o 
   2  20   7       14.16       34.22     21.95 o 
   3  20   7        3.79      -10.88     32.73 o 
  -3  21   7       10.65       22.14     19.78 o 
  -2  21   7       47.54       10.76     16.53 o 
  -1  21   7       35.85       46.51     13.50 o 
   0  21   7       97.27      110.48     16.90 o 
   1  21   7       73.46       94.62     16.72 o 
   2  21   7       36.51       19.93     17.66 o 
   3  21   7        4.02       20.09     24.21 o 
  -3  22   7        2.75       15.17     39.03 o 
  -2  22   7        7.48      -18.06     15.67 o 
  -1  22   7       54.21       43.37     15.37 o 
   0  22   7       99.06       89.59     16.66 o 
   1  22   7       33.23       76.32     16.89 o 
   2  22   7       43.60       49.09     19.45 o 
   3  22   7        0.40       38.82     36.12 o 
  -3  23   7       27.23       34.10     41.46 o 
  -2  23   7       14.62       13.76     17.87 o 
  -1  23   7        7.70        9.96     16.88 o 
   0  23   7        0.14        0.93     14.72 o 
   1  23   7        7.41       -1.22     16.23 o 
   2  23   7        0.06       13.18     19.38 o 
   3  23   7       16.17       30.33     27.48 o 
  -2  24   7        5.01       -1.05     21.25 o 
  -1  24   7       11.64       -7.69     16.61 o 
   0  24   7        0.12       15.55     17.30 o 
   1  24   7        2.54        3.23     16.31 o 
   2  24   7        6.75      -24.56     31.34 o 
  -2  25   7        7.97       -5.86     22.35 o 
  -1  25   7       13.14       -6.63     17.83 o 
   0  25   7        1.02       15.42     17.06 o 
   1  25   7        2.23        2.92     16.64 o 
   2  25   7        0.29      -11.79     21.13 o 
  -1  26   7        3.11       32.65     19.14 o 
   0  26   7       24.14       52.89     19.39 o 
   1  26   7        0.81      -10.35     17.12 o 
  -1  27   7       23.53       23.57     20.43 o 
   0  27   7        8.94       38.30     20.87 o 
  -5   0   8        2.96        1.59     37.12 o 
  -4   0   8       34.08        6.16     28.76 o 
  -3   0   8        1.62        4.85     24.56 o 
  -2   0   8      135.32      132.47     22.51 o 
  -1   0   8     3769.37     3745.72     81.13 o 
   0   0   8     7309.09     7210.57    184.74 o 
   1   0   8     1701.47     1545.73     43.32 o 
   2   0   8       52.29       99.44     37.79 o 
   3   0   8       49.90       51.52     21.33 o 
   4   0   8       11.94       33.06     28.29 o 
   5   0   8       24.94       17.89     53.82 o 
  -5   1   8        1.41      -29.68     28.69 o 
  -4   1   8       30.64       27.79     22.56 o 
  -3   1   8        2.67      -18.54     15.70 o 
  -1   1   8       62.21       83.65      5.02 o 
   0   1   8       53.89       11.04      7.47 o 
   1   1   8     3040.11     3080.37     49.17 o 
   2   1   8      542.93      582.90     27.23 o 
   3   1   8      300.89      268.34     21.99 o 
   4   1   8        1.34      -17.15     19.87 o 
   5   1   8        3.55       10.32     17.36 o 
  -5   2   8       22.96       25.91     26.00 o 
  -4   2   8       14.94       19.33     22.67 o 
  -3   2   8       29.60       62.54     21.07 o 
  -2   2   8       10.68        6.95      7.03 o 
  -1   2   8      161.67      171.41      9.38 o 
   0   2   8      280.82      287.11     13.19 o 
   1   2   8      549.27      510.68     17.52 o 
   2   2   8        2.46       -1.78     17.91 o 
   3   2   8       19.04       29.62     14.47 o 
   4   2   8        0.18      -19.55     14.26 o 
   5   2   8        0.27       15.27     18.74 o 
  -5   3   8        8.07       28.99     26.69 o 
  -4   3   8       22.73       43.01     22.80 o 
  -3   3   8      469.53      567.27     41.50 o 
  -2   3   8       66.74       62.56     11.21 o 
  -1   3   8        0.73       -0.37      4.27 o 
   0   3   8      705.60      742.89     18.00 o 
   1   3   8      483.17      456.65     13.67 o 
   2   3   8       11.93       -2.76     10.86 o 
   3   3   8       54.41       26.81     23.89 o 
   4   3   8        0.28      -22.53     12.57 o 
   5   3   8        0.02       20.07     18.03 o 
  -5   4   8        8.65      -28.17     34.17 o 
  -4   4   8       84.91       53.61     23.05 o 
  -3   4   8      162.13      270.53     72.03 o 
  -2   4   8      677.30      689.35     24.11 o 
  -1   4   8     2086.49     1958.98     30.87 o 
   0   4   8     3029.55     2986.38     44.43 o 
   1   4   8      197.24      194.35      9.29 o 
   2   4   8        1.91       16.99     10.96 o 
   3   4   8      114.14       93.60     17.37 o 
   4   4   8        4.30        0.10     18.35 o 
   5   4   8       13.05        4.59     19.02 o 
  -5   5   8        0.15        9.96     26.03 o 
  -4   5   8      178.59      173.65     30.13 o 
  -3   5   8       81.58      104.49     23.23 o 
  -2   5   8     1115.26     1070.59     58.17 o 
  -1   5   8       14.53       17.09      6.72 o 
   0   5   8      581.61      537.29     18.55 o 
   1   5   8     2947.36     2869.89     48.57 o 
   2   5   8      864.29      815.92     35.28 o 
   3   5   8      362.42      341.28     22.95 o 
   4   5   8        0.06       -4.39     14.87 o 
   5   5   8        0.62       -3.18     18.38 o 
  -5   6   8       54.99       81.99     28.59 o 
  -4   6   8        0.82       10.20     21.71 o 
  -3   6   8        2.17       28.27     18.35 o 
  -2   6   8      273.49      366.11     19.18 o 
  -1   6   8     1946.77     1970.88     32.01 o 
   0   6   8     3578.63     3508.73     59.79 o 
   1   6   8      634.07      604.34     18.55 o 
   2   6   8        2.12      -12.55     10.53 o 
   3   6   8       25.85       32.25     13.72 o 
   4   6   8        4.16       -1.78     15.40 o 
   5   6   8       21.96       10.65     19.39 o 
  -5   7   8       14.00      -43.49     23.00 o 
  -4   7   8       23.22       18.97     22.40 o 
  -3   7   8        0.20        2.49     17.15 o 
  -2   7   8      327.76      310.58     18.31 o 
  -1   7   8       17.74       13.29      4.89 o 
   0   7   8      196.71      214.29     11.67 o 
   1   7   8      298.95      317.67     15.08 o 
   2   7   8       20.76       40.25     11.58 o 
   3   7   8       21.46        3.94     19.08 o 
   4   7   8       45.40       35.41     22.05 o 
   5   7   8        5.07       10.57     19.94 o 
  -5   8   8        5.02       -8.37     25.24 o 
  -4   8   8        0.45       -5.97     21.19 o 
  -3   8   8       11.34        0.81     18.10 o 
  -2   8   8        5.67       11.06     16.81 o 
  -1   8   8       78.02       80.17      8.67 o 
   0   8   8      617.37      569.67     17.57 o 
   1   8   8       79.51      102.67     11.64 o 
   2   8   8       38.82       45.70     12.45 o 
   3   8   8       84.68       83.50     16.55 o 
   4   8   8        2.21        6.91     16.68 o 
   5   8   8        0.67       -0.65     19.82 o 
  -5   9   8        1.09       25.53     28.07 o 
  -4   9   8       10.58       -0.94     22.64 o 
  -3   9   8       82.61       92.84     17.78 o 
  -2   9   8      869.84      880.09     29.20 o 
  -1   9   8       15.75       25.64      7.97 o 
   0   9   8      283.63      295.10     13.95 o 
   1   9   8     2039.52     2074.20     45.75 o 
   2   9   8      153.55      185.88     18.86 o 
   3   9   8      117.65      114.85     18.62 o 
   4   9   8        0.82       22.98     17.94 o 
   5   9   8        3.37       20.07     20.05 o 
  -5  10   8       20.63       14.50     26.98 o 
  -4  10   8        4.43       -9.76     21.80 o 
  -3  10   8       14.36       29.46     15.46 o 
  -2  10   8     1187.94     1255.32     35.45 o 
  -1  10   8     1315.50     1263.35     25.30 o 
   0  10   8     2621.19     2647.42     42.15 o 
   1  10   8       74.19       76.70     13.27 o 
   2  10   8        8.78        6.58     13.52 o 
   3  10   8        9.69       13.63     14.63 o 
   4  10   8       36.64       15.56     23.41 o 
  -5  11   8        7.46       -3.47     26.81 o 
  -4  11   8       24.43       -7.59     22.53 o 
  -3  11   8      163.56      156.03     21.05 o 
  -2  11   8        3.90        2.94     11.74 o 
  -1  11   8       73.23       79.61      9.81 o 
   0  11   8      658.72      624.75     18.47 o 
   1  11   8      414.00      409.55     22.48 o 
   2  11   8      255.99      218.44     21.29 o 
   3  11   8      145.63      182.41     22.17 o 
   4  11   8        9.64        4.03     17.37 o 
  -4  12   8        0.10        4.30     22.75 o 
  -3  12   8      128.05      117.78     20.33 o 
  -2  12   8        3.57        3.62     11.89 o 
  -1  12   8       38.96       53.39      9.47 o 
   0  12   8      590.60      573.35     19.07 o 
   1  12   8       39.31       40.58     14.15 o 
   2  12   8       80.49      135.81     36.65 o 
   3  12   8        7.98      -14.43     15.37 o 
   4  12   8        3.32        6.23     17.08 o 
  -4  13   8        4.07       59.76     25.64 o 
  -3  13   8       13.97       25.78     17.06 o 
  -2  13   8      404.49      345.46     20.79 o 
  -1  13   8      412.96      435.32     16.79 o 
   0  13   8      250.09      248.97     13.52 o 
   1  13   8      270.70      252.20     19.73 o 
   2  13   8       15.85        3.04     17.14 o 
   3  13   8       42.68       15.81     19.40 o 
   4  13   8        6.39        6.67     22.11 o 
  -4  14   8        6.18       13.89     25.03 o 
  -3  14   8        4.53       -4.81     22.07 o 
  -2  14   8       18.46        8.59     13.66 o 
  -1  14   8       57.67       61.75     10.57 o 
   0  14   8      787.31      765.29     25.64 o 
   1  14   8      189.13      188.52     18.46 o 
   2  14   8        0.92        7.22     16.70 o 
   3  14   8       44.77       56.07     22.32 o 
   4  14   8        1.26       27.25     22.93 o 
  -4  15   8        2.71       24.22     36.26 o 
  -3  15   8       11.19       20.26     18.77 o 
  -2  15   8        8.73       -5.40     13.50 o 
  -1  15   8      277.62      265.14     14.37 o 
   0  15   8      271.55      281.48     18.74 o 
   1  15   8      272.61      311.99     36.32 o 
   2  15   8      239.65      224.35     26.99 o 
   3  15   8       63.80       45.05     22.15 o 
   4  15   8       10.31      -13.52     23.20 o 
  -4  16   8       10.33      -42.69     33.42 o 
  -3  16   8       87.44      109.76     21.61 o 
  -2  16   8       30.56       55.87     13.11 o 
  -1  16   8      312.01      314.55     15.48 o 
   0  16   8      448.47      468.19     20.09 o 
   1  16   8        1.63      -18.08     11.84 o 
   2  16   8       29.89       29.46     22.27 o 
   3  16   8        2.00      -11.32     20.44 o 
   4  16   8        7.87       15.96     24.19 o 
  -4  17   8        2.40        7.32     37.85 o 
  -3  17   8       22.56       17.72     18.43 o 
  -2  17   8       92.51       70.26     14.50 o 
  -1  17   8       49.26       35.67     11.86 o 
   0  17   8      192.29      167.36     14.34 o 
   1  17   8       16.34        6.32     13.33 o 
   2  17   8        0.93        4.23     19.22 o 
   3  17   8       16.88       18.14     21.88 o 
   4  17   8        9.54       -5.68     28.37 o 
  -4  18   8       10.16       -5.65     21.10 o 
  -3  18   8        0.29      -40.39     20.67 o 
  -2  18   8       52.20       44.13     13.63 o 
  -1  18   8       95.17      117.99     14.20 o 
   0  18   8        7.49       20.65     16.51 o 
   1  18   8        7.82        6.22     13.25 o 
   2  18   8        7.53        8.92     23.91 o 
   3  18   8       44.41       69.31     32.62 o 
  -3  19   8      107.74       92.76     28.08 o 
  -2  19   8       53.19       26.42     17.99 o 
  -1  19   8       25.32       31.17     17.99 o 
   0  19   8      254.99      273.98     26.37 o 
   1  19   8        2.91        8.59     14.08 o 
   2  19   8       30.22      -13.10     29.29 o 
   3  19   8       13.20       45.27     25.73 o 
  -3  20   8        6.68       26.41     27.38 o 
  -2  20   8      105.30       66.51     23.41 o 
  -1  20   8      100.51       97.92     15.30 o 
   0  20   8       43.19       53.44     15.20 o 
   1  20   8       24.03       36.66     15.06 o 
   2  20   8        8.11       14.02     17.63 o 
   3  20   8        1.27      -10.49     24.22 o 
  -3  21   8        1.34       10.12     40.18 o 
  -2  21   8        0.44       24.14     22.49 o 
  -1  21   8        2.54      -12.53     14.61 o 
   0  21   8        3.44       -6.20     14.38 o 
   1  21   8       17.98        4.32     14.61 o 
   2  21   8       16.89       64.05     20.52 o 
   3  21   8        5.38      -17.13     24.05 o 
  -3  22   8        9.29       -6.27     39.01 o 
  -2  22   8        3.89        2.08     23.13 o 
  -1  22   8        8.20      -10.66     13.10 o 
   0  22   8        1.48       -7.73     14.37 o 
   1  22   8        2.22       11.57     16.06 o 
   2  22   8        0.75      -30.75     18.04 o 
   3  22   8        4.46      -16.68     24.96 o 
  -2  23   8        0.58      -13.39     25.02 o 
  -1  23   8       15.52        4.07     16.75 o 
   0  23   8        0.28        7.87     15.29 o 
   1  23   8        1.90       -1.50     15.58 o 
   2  23   8       45.15       49.74     22.36 o 
  -2  24   8       26.79      -42.96     34.15 o 
  -1  24   8        5.81       -5.02     17.36 o 
   0  24   8       24.35       34.32     16.91 o 
   1  24   8       39.77       35.29     17.11 o 
   2  24   8       24.92      -16.64     19.61 o 
  -1  25   8       14.09       -3.07     18.47 o 
   0  25   8       19.13       35.21     19.13 o 
   1  25   8        5.09        0.16     16.67 o 
  -1  26   8       18.15       18.38     19.44 o 
   0  26   8        0.53       10.85     18.54 o 
   1  26   8        0.32       -3.35     18.30 o 
  -5   1   9        0.25       23.14     27.64 o 
  -4   1   9        6.83      -22.17     20.71 o 
  -3   1   9       13.19      -10.48     18.19 o 
  -2   1   9        2.81       -4.37      6.37 o 
  -1   1   9      185.99      186.69      7.23 o 
   0   1   9      521.81      483.97     14.97 o 
   1   1   9     1380.51     1386.45     27.64 o 
   2   1   9       58.89       39.61     20.68 o 
   3   1   9       26.88       12.35     14.42 o 
   4   1   9        0.56        6.36     20.12 o 
   5   1   9        0.87        3.40     18.84 o 
  -5   2   9        8.64      -27.54     24.67 o 
  -4   2   9       24.64       38.09     24.17 o 
  -3   2   9       13.77       12.51     20.27 o 
  -2   2   9      447.15      476.39     24.26 o 
  -1   2   9      918.29      945.93     15.94 o 
   0   2   9        5.87        8.75      5.33 o 
   1   2   9       11.21        9.22      7.69 o 
   2   2   9      891.88      911.92     33.73 o 
   3   2   9       30.63       20.24     14.78 o 
   4   2   9        3.71       17.76     17.62 o 
   5   2   9        7.78        2.48     21.71 o 
  -5   3   9        0.04       23.69     27.86 o 
  -4   3   9        9.27        3.37     21.45 o 
  -3   3   9       13.27       39.29     20.09 o 
  -2   3   9      111.46      116.03     13.93 o 
  -1   3   9      712.39      713.82     15.51 o 
   0   3   9     1008.09     1008.62     22.56 o 
   1   3   9     1340.47     1336.08     25.20 o 
   2   3   9      276.35      271.18     21.72 o 
   3   3   9       58.34       16.04     12.71 o 
   4   3   9       10.72       30.01     16.14 o 
   5   3   9        0.76       12.11     19.88 o 
  -5   4   9       53.22       53.18     29.43 o 
  -4   4   9        0.48      -15.52     21.11 o 
  -3   4   9       24.78       27.75     20.57 o 
  -2   4   9       46.70       77.91     15.35 o 
  -1   4   9      203.62      219.83     13.84 o 
   0   4   9      161.33      155.75     10.48 o 
   1   4   9        1.04      -11.67     10.40 o 
   2   4   9       80.37       87.12     13.72 o 
   3   4   9       13.46       21.67     13.10 o 
   4   4   9        5.11       20.64     16.74 o 
   5   4   9        0.23       21.88     20.45 o 
  -5   5   9        0.17      -19.05     26.82 o 
  -4   5   9       24.90       -5.71     22.16 o 
  -3   5   9       21.00      -21.69     26.45 o 
  -2   5   9      175.20      175.43     15.70 o 
  -1   5   9      105.50      119.60      8.94 o 
   0   5   9       15.61        2.40      6.54 o 
   1   5   9      269.33      313.90     13.37 o 
   2   5   9       43.07       47.73     13.17 o 
   3   5   9        8.07        8.18     12.63 o 
   4   5   9        0.24       19.55     15.74 o 
   5   5   9        5.52       33.44     21.44 o 
  -5   6   9        9.86      -23.93     25.91 o 
  -4   6   9        4.11       25.34     23.63 o 
  -3   6   9       48.10       42.88     20.99 o 
  -2   6   9     1533.76     1458.71     38.51 o 
  -1   6   9      670.28      665.44     16.83 o 
   0   6   9        5.70       -2.14      5.05 o 
   1   6   9       88.97      103.84     10.93 o 
   2   6   9      444.91      445.86     22.94 o 
   3   6   9        0.99       -8.69     17.29 o 
   4   6   9       32.17       57.05     18.87 o 
   5   6   9        0.19       16.56     20.61 o 
  -5   7   9        0.54       -0.88     26.94 o 
  -4   7   9        0.61       -9.77     21.41 o 
  -3   7   9      184.81      176.41     29.13 o 
  -2   7   9        0.21      -10.29     15.15 o 
  -1   7   9      756.14      726.87     19.98 o 
   0   7   9     2205.62     2118.55     45.95 o 
   1   7   9     2017.61     2076.01     41.76 o 
   2   7   9       68.23       56.53     17.84 o 
   3   7   9       31.42       19.90     17.96 o 
   4   7   9        3.71       12.32     17.24 o 
   5   7   9        0.01        1.39     19.86 o 
  -5   8   9       12.38       14.44     27.24 o 
  -4   8   9        0.36        6.92     23.50 o 
  -3   8   9        6.84       -0.57     14.94 o 
  -2   8   9      502.07      532.80     24.37 o 
  -1   8   9      473.21      507.93     16.24 o 
   0   8   9      389.50      381.01     25.34 o 
   1   8   9      164.91      174.86     13.12 o 
   2   8   9      265.90      271.59     21.92 o 
   3   8   9      101.31       96.12     18.49 o 
   4   8   9        6.29       14.22     17.68 o 
  -4   9   9        7.20      -11.84     31.81 o 
  -3   9   9       10.61        0.92     15.67 o 
  -2   9   9       96.77      149.16     18.53 o 
  -1   9   9       21.23       23.12      8.54 o 
   0   9   9      224.05      196.65     13.87 o 
   1   9   9      586.33      572.61     23.13 o 
   2   9   9       68.79       60.47     14.95 o 
   3   9   9        1.11      -26.12     16.87 o 
   4   9   9        0.94        7.16     16.66 o 
  -4  10   9        1.29        0.47     23.59 o 
  -3  10   9        6.35       19.36     16.79 o 
  -2  10   9        7.36        3.64     12.08 o 
  -1  10   9       32.91       31.21      9.02 o 
   0  10   9        0.35        4.32      8.34 o 
   1  10   9       15.96        0.01      9.81 o 
   2  10   9       20.49       14.21     13.70 o 
   3  10   9        2.01        4.60     15.33 o 
   4  10   9       34.41       65.53     20.72 o 
  -4  11   9        1.10       13.90     40.95 o 
  -3  11   9       35.16        7.35     17.64 o 
  -2  11   9      210.48      213.08     18.15 o 
  -1  11   9      123.57      120.21     11.05 o 
   0  11   9      384.78      402.71     15.96 o 
   1  11   9      304.32      314.21     20.66 o 
   2  11   9      156.17      155.64     19.46 o 
   3  11   9        0.35       -2.78     16.39 o 
   4  11   9        3.51      -25.73     19.15 o 
  -4  12   9        4.14       31.72     49.38 o 
  -3  12   9       39.24       49.83     18.61 o 
  -2  12   9      390.02      387.52     28.29 o 
  -1  12   9      103.60      120.99     11.28 o 
   0  12   9      158.28      165.22     12.29 o 
   1  12   9       58.64       51.06     13.98 o 
   2  12   9       84.89       92.74     20.81 o 
   3  12   9       54.35       86.99     19.91 o 
   4  12   9       15.88        8.76     18.90 o 
  -4  13   9        1.03       20.77     24.10 o 
  -3  13   9        1.83       -0.17     16.65 o 
  -2  13   9       19.40       32.29     13.58 o 
  -1  13   9      657.76      662.94     19.85 o 
   0  13   9      219.91      250.55     15.58 o 
   1  13   9      700.28      707.92     39.57 o 
   2  13   9        3.11      -13.41     33.36 o 
   3  13   9        7.23       10.94     20.65 o 
   4  13   9        4.29       -9.37     19.78 o 
  -4  14   9       23.69        4.36     33.59 o 
  -3  14   9        9.27        2.73     25.71 o 
  -2  14   9      102.83      110.03     16.40 o 
  -1  14   9       30.17       19.78      9.49 o 
   0  14   9       14.02       11.20     14.42 o 
   1  14   9        0.00       -2.69     12.99 o 
   2  14   9        6.97        8.42     27.27 o 
   3  14   9        0.28       32.90     22.22 o 
   4  14   9        0.05       21.99     24.31 o 
  -4  15   9        5.43       53.71     27.12 o 
  -3  15   9      173.95      140.34     23.18 o 
  -2  15   9        8.22       -3.15     13.09 o 
  -1  15   9       10.74       26.60     10.09 o 
   0  15   9      515.74      549.31     21.56 o 
   1  15   9       43.36       20.34     14.17 o 
   2  15   9        3.11       44.18     20.75 o 
   3  15   9        6.61        3.19     21.30 o 
   4  15   9        0.13       12.48     24.38 o 
  -4  16   9        1.06        0.59     38.04 o 
  -3  16   9        0.84       16.60     30.30 o 
  -2  16   9      212.96      228.62     20.41 o 
  -1  16   9      403.09      406.23     20.07 o 
   0  16   9       24.13       16.32     11.50 o 
   1  16   9       41.31       15.12     13.11 o 
   2  16   9       51.15       87.30     25.32 o 
   3  16   9        0.61      -30.51     21.07 o 
   4  16   9       30.30       59.25     27.81 o 
  -4  17   9       20.84       25.82     39.00 o 
  -3  17   9       25.03        4.72     19.30 o 
  -2  17   9       15.12       -1.87     13.68 o 
  -1  17   9      134.99      101.08     13.94 o 
   0  17   9       45.30       41.53     12.56 o 
   1  17   9      371.73      373.67     32.44 o 
   2  17   9       11.18       24.05     21.53 o 
   3  17   9        5.86       14.86     22.59 o 
  -3  18   9       19.97       19.82     28.88 o 
  -2  18   9        2.38        0.83     14.50 o 
  -1  18   9       11.15       21.37     12.33 o 
   0  18   9       36.06       13.71     13.96 o 
   1  18   9        0.17       -5.53     13.35 o 
   2  18   9       14.24       30.29     22.47 o 
   3  18   9       10.29      -15.08     23.85 o 
  -3  19   9        3.48       51.05     25.44 o 
  -2  19   9       43.17       17.76     19.00 o 
  -1  19   9       16.95       40.62     13.22 o 
   0  19   9       15.85       22.05     14.87 o 
   1  19   9       36.50       13.16     14.56 o 
   2  19   9        2.26      -25.96     20.78 o 
   3  19   9        5.06       -9.99     23.41 o 
  -3  20   9        0.35       -3.11     24.92 o 
  -2  20   9       14.35        4.82     17.97 o 
  -1  20   9       39.14       54.12     14.10 o 
   0  20   9        2.01       -4.14     14.30 o 
   1  20   9       14.28       -2.58     14.79 o 
   2  20   9       25.60        4.65     19.39 o 
   3  20   9       12.64       46.49     28.67 o 
  -3  21   9        0.86       77.87     42.72 o 
  -2  21   9       45.86      -14.12     30.15 o 
  -1  21   9       58.74       36.56     14.03 o 
   0  21   9       55.89       53.30     16.40 o 
   1  21   9      113.76      130.68     22.49 o 
   2  21   9        0.07       13.92     19.57 o 
  -2  22   9       55.16       36.99     26.77 o 
  -1  22   9      135.97      131.96     16.54 o 
   0  22   9        3.14       14.29     19.03 o 
   1  22   9       85.99       89.20     18.42 o 
   2  22   9        6.77        0.19     29.26 o 
  -2  23   9        4.78       37.17     26.21 o 
  -1  23   9        8.63      -16.62     14.68 o 
   0  23   9       69.05       52.57     34.14 o 
   1  23   9        9.71        7.28     24.70 o 
   2  23   9        3.07        3.45     21.03 o 
  -1  24   9        0.48        2.20     20.36 o 
   0  24   9        1.48       12.91     16.68 o 
   1  24   9        4.41      -20.96     16.90 o 
  -1  25   9        3.20       14.58     23.12 o 
   0  25   9        0.63      -19.22     18.12 o 
   1  25   9        0.25      -32.99     17.05 o 
  -5   0  10        3.48       35.49     40.89 o 
  -4   0  10      157.16      132.73     44.17 o 
  -3   0  10      260.21      289.44     49.17 o 
  -2   0  10      174.32      175.43     58.20 o 
  -1   0  10       59.43       72.09     16.62 o 
   0   0  10     1072.87     1040.23    121.12 o 
   1   0  10     2254.22     2336.56     68.10 o 
   2   0  10       55.72       79.91     23.44 o 
   3   0  10      389.87      392.20     38.67 o 
   4   0  10       12.02       20.82     24.71 o 
  -5   1  10        5.66       23.02     29.70 o 
  -4   1  10        2.01        2.46     24.02 o 
  -3   1  10       39.05       55.95     22.13 o 
  -2   1  10      484.21      517.88     23.95 o 
  -1   1  10     1533.99     1478.21     29.75 o 
   0   1  10     1638.23     1626.09     35.13 o 
   1   1  10        2.47        7.45      8.44 o 
   2   1  10       16.83       21.49     13.18 o 
   3   1  10       29.73       41.64     22.04 o 
   4   1  10       45.41       40.96     19.26 o 
  -5   2  10        1.01       19.16     27.14 o 
  -4   2  10       23.33       30.40     25.05 o 
  -3   2  10       15.81       29.60     21.47 o 
  -2   2  10        0.36       16.59     11.80 o 
  -1   2  10        3.54        2.11      8.90 o 
   0   2  10       12.15        4.21      5.65 o 
   1   2  10      336.95      323.94     18.56 o 
   2   2  10      118.50      133.23     23.66 o 
   3   2  10       37.52       18.17     16.31 o 
   4   2  10        0.41        3.01     15.70 o 
  -5   3  10        4.71      -10.59     61.74 o 
  -4   3  10        1.73       10.18     23.22 o 
  -3   3  10        1.08       -1.00     19.90 o 
  -2   3  10        2.35       -1.85     10.87 o 
  -1   3  10      449.22      437.66     17.59 o 
   0   3  10      329.61      323.48     18.92 o 
   1   3  10        0.77       -6.60      9.56 o 
   2   3  10        8.88        5.49     14.90 o 
   3   3  10       41.43       27.65     15.41 o 
   4   3  10        0.21       55.50     17.91 o 
  -5   4  10        0.11       -1.38     28.01 o 
  -4   4  10       32.60       55.21     26.29 o 
  -3   4  10       19.33       29.37     46.06 o 
  -2   4  10       99.23       63.59     13.58 o 
  -1   4  10      226.77      215.56     16.18 o 
   0   4  10       23.41       14.94      8.13 o 
   1   4  10     1553.06     1558.72     28.86 o 
   2   4  10      797.82      857.09     31.03 o 
   3   4  10      144.68      134.63     17.64 o 
   4   4  10       28.01        4.53     21.22 o 
  -5   5  10        0.34       -6.57     27.59 o 
  -4   5  10        4.21       28.64     25.89 o 
  -3   5  10      104.45      147.76     28.42 o 
  -2   5  10       37.57       54.84     13.44 o 
  -1   5  10     1723.39     1678.13     72.84 o 
   0   5  10     1528.71     1451.10     30.22 o 
   1   5  10     1148.01     1107.80     23.31 o 
   2   5  10        0.54        3.12     12.14 o 
   3   5  10       97.08       91.84     16.65 o 
   4   5  10       78.88       71.26     19.82 o 
  -4   6  10       64.22       72.25     26.95 o 
  -3   6  10       65.31       65.20     18.06 o 
  -2   6  10        1.70       11.53     12.42 o 
  -1   6  10       18.77       -1.69     16.03 o 
   0   6  10      261.93      290.83     16.88 o 
   1   6  10      490.66      502.22     17.65 o 
   2   6  10      505.13      504.68     24.60 o 
   3   6  10       62.08       85.63     18.49 o 
   4   6  10       11.91       19.18     17.57 o 
  -4   7  10        0.04       31.69     24.81 o 
  -3   7  10       30.55       38.24     17.53 o 
  -2   7  10        5.60       11.18     12.39 o 
  -1   7  10      179.43      175.62     14.69 o 
   0   7  10      215.59      200.44     19.87 o 
   1   7  10        1.30       -3.34      9.08 o 
   2   7  10        9.40       20.50     11.70 o 
   3   7  10       17.01       15.78     16.06 o 
   4   7  10       17.86       23.44     27.20 o 
  -4   8  10       19.03      -29.86     21.50 o 
  -3   8  10       12.52       17.42     16.63 o 
  -2   8  10      141.09      121.15     15.62 o 
  -1   8  10       82.01      106.23     13.64 o 
   0   8  10       18.85       26.09     10.25 o 
   1   8  10       56.46       67.83     11.01 o 
   2   8  10       61.90       66.66     15.86 o 
   3   8  10        8.08       19.01     16.35 o 
   4   8  10        0.26       28.75     19.42 o 
  -4   9  10       41.27       44.16     32.10 o 
  -3   9  10       62.22       76.96     19.54 o 
  -2   9  10        2.92       -9.84     12.15 o 
  -1   9  10     3188.32     3028.59     57.65 o 
   0   9  10       43.47       43.98     10.22 o 
   1   9  10      200.69      185.73     20.33 o 
   2   9  10       82.50       85.35     17.37 o 
   3   9  10        8.68       12.41     16.05 o 
   4   9  10        1.14        0.44     20.82 o 
  -4  10  10       32.74       -1.38     24.31 o 
  -3  10  10       48.41       51.60     19.42 o 
  -2  10  10      100.46       67.82     14.67 o 
  -1  10  10      229.10      242.77     16.92 o 
   0  10  10      796.63      830.97     21.81 o 
   1  10  10      437.74      452.59     23.80 o 
   2  10  10      746.73      775.74     35.81 o 
   3  10  10        4.43        1.26     15.64 o 
   4  10  10        7.45       10.22     20.49 o 
  -4  11  10        0.51       13.08     26.35 o 
  -3  11  10       69.04       80.17     20.73 o 
  -2  11  10        2.98       37.85     13.76 o 
  -1  11  10      468.75      467.07     21.41 o 
   0  11  10      518.34      520.14     18.32 o 
   1  11  10      346.90      337.87     21.53 o 
   2  11  10       19.43       15.94     15.60 o 
   3  11  10       14.12      -23.76     15.87 o 
   4  11  10       42.11       -0.99     23.29 o 
  -4  12  10        0.14      -18.38     24.29 o 
  -3  12  10       18.11       18.58     18.98 o 
  -2  12  10      128.68      105.34     17.55 o 
  -1  12  10       18.85       23.45     10.90 o 
   0  12  10       14.47       19.57      9.48 o 
   1  12  10        0.12      -10.52     12.18 o 
   2  12  10       61.47       50.52     24.90 o 
   3  12  10       75.71       95.40     20.47 o 
   4  12  10        2.56        9.33     20.97 o 
  -4  13  10        6.03       17.79     38.13 o 
  -3  13  10       19.89       25.24     20.20 o 
  -2  13  10       14.15        0.79     13.92 o 
  -1  13  10      500.08      484.02     20.10 o 
   0  13  10       19.59       23.53     12.24 o 
   1  13  10        6.68      -14.65     12.59 o 
   2  13  10       72.85       51.98     21.06 o 
   3  13  10       19.50       -4.20     19.80 o 
   4  13  10        4.16       36.99     21.91 o 
  -4  14  10       26.30       19.15     28.03 o 
  -3  14  10       59.98       34.00     19.34 o 
  -2  14  10        1.48       -8.27     13.49 o 
  -1  14  10       38.71       54.01     13.02 o 
   0  14  10       87.65       60.89     12.26 o 
   1  14  10      140.13      153.00     19.32 o 
   2  14  10      126.18       93.61     28.85 o 
   3  14  10        1.47      -26.95     24.41 o 
   4  14  10        1.74       15.94     25.71 o 
  -4  15  10        7.02       15.73     26.98 o 
  -3  15  10        7.89        1.82     24.95 o 
  -2  15  10      400.38      396.90     31.75 o 
  -1  15  10      274.30      261.43     18.63 o 
   0  15  10      147.69      156.42     15.51 o 
   1  15  10       12.12       36.61     14.95 o 
   2  15  10        2.88       -6.01     18.97 o 
   3  15  10        3.09       -9.15     23.89 o 
  -3  16  10       22.83        7.23     19.65 o 
  -2  16  10        4.56      -23.02     13.57 o 
  -1  16  10       28.41       34.47     14.04 o 
   0  16  10      120.02      125.32     14.21 o 
   1  16  10      183.20      202.12     19.13 o 
   2  16  10       30.94       42.15     21.76 o 
   3  16  10        6.00        8.55     24.12 o 
  -3  17  10        6.16       -4.17     19.74 o 
  -2  17  10       20.91        5.86     18.18 o 
  -1  17  10        5.47       20.86     13.99 o 
   0  17  10       39.62       46.28     12.59 o 
   1  17  10        2.21       -0.73     13.47 o 
   2  17  10       17.25       -9.30     21.45 o 
   3  17  10        0.19       -8.83     22.08 o 
  -3  18  10       34.22       60.09     22.46 o 
  -2  18  10       35.43       34.50     20.56 o 
  -1  18  10        5.45       -7.63     13.59 o 
   0  18  10        1.39      -25.14     13.15 o 
   1  18  10      164.40      202.03     19.29 o 
   2  18  10        0.46      -10.27     21.05 o 
   3  18  10        2.00       15.32     25.34 o 
  -3  19  10       41.43       25.15     26.48 o 
  -2  19  10       73.93       82.89     42.45 o 
  -1  19  10       41.23       25.28     15.35 o 
   0  19  10      212.42      203.15     19.30 o 
   1  19  10        0.55       -6.50     14.43 o 
   2  19  10       19.43        2.94     47.45 o 
   3  19  10        1.69       -3.25     26.65 o 
  -2  20  10        0.62       19.77     19.69 o 
  -1  20  10        0.56       -2.87     16.10 o 
   0  20  10       13.79       10.18     14.54 o 
   1  20  10       48.35       30.95     15.89 o 
   2  20  10       35.62      -13.52     19.58 o 
  -2  21  10       24.16       32.80     26.00 o 
  -1  21  10        1.29       -0.40     22.29 o 
   0  21  10       23.20       21.20     15.88 o 
   1  21  10        7.07       10.79     15.58 o 
   2  21  10       12.97       16.28     20.05 o 
  -2  22  10        5.74        9.55     26.63 o 
  -1  22  10        0.78      -12.58     16.90 o 
   0  22  10        0.11       -6.07     15.76 o 
   1  22  10        0.13       12.87     16.43 o 
   2  22  10       19.45       23.68     22.33 o 
  -1  23  10        8.30        8.46     17.99 o 
   0  23  10        0.34        3.49     19.64 o 
   1  23  10        2.58       18.93     17.22 o 
  -1  24  10        1.26        3.20     24.62 o 
   0  24  10       18.53       16.42     17.32 o 
   1  24  10        1.84       19.61     17.61 o 
  -4   1  11        3.79       32.88     26.49 o 
  -3   1  11       60.53       47.49     22.95 o 
  -2   1  11       11.25       16.02     13.71 o 
  -1   1  11      115.91      114.57     11.92 o 
   0   1  11        0.42        0.64      7.67 o 
   1   1  11      243.63      217.46     14.60 o 
   2   1  11      395.27      390.20     28.31 o 
   3   1  11       51.00       27.53     18.34 o 
   4   1  11        4.44        1.64     18.38 o 
  -4   2  11       14.96        6.27     25.93 o 
  -3   2  11       22.56      -18.43     19.91 o 
  -2   2  11      113.40      179.22     19.58 o 
  -1   2  11      471.69      474.28     18.97 o 
   0   2  11     1514.85     1536.14     29.00 o 
   1   2  11      248.58      256.03     12.85 o 
   2   2  11      611.23      668.09     34.88 o 
   3   2  11      125.86      124.02     18.09 o 
   4   2  11       16.81       -1.07     23.45 o 
  -4   3  11        0.33      -12.77     21.84 o 
  -3   3  11      122.72      113.28     27.92 o 
  -2   3  11      453.44      490.78     24.54 o 
  -1   3  11      246.53      245.56     14.28 o 
   0   3  11       10.47       14.05      7.98 o 
   1   3  11      240.79      238.79     13.54 o 
   2   3  11      543.65      612.09     27.31 o 
   3   3  11       10.23      -10.54     16.79 o 
   4   3  11        1.58        1.28     18.27 o 
  -4   4  11       17.59       35.37     26.07 o 
  -3   4  11        7.32       22.39     16.98 o 
  -2   4  11       45.86       45.70     14.06 o 
  -1   4  11      499.59      488.47     18.40 o 
   0   4  11      353.10      360.63     16.06 o 
   1   4  11      487.95      488.74     16.59 o 
   2   4  11       38.79       27.61     13.01 o 
   3   4  11        3.03       12.50     14.09 o 
   4   4  11        0.08        9.99     17.77 o 
  -4   5  11        0.94       -5.23     25.00 o 
  -3   5  11        9.98       23.68     17.55 o 
  -2   5  11        8.76        7.75     14.91 o 
  -1   5  11      199.40      173.95     14.97 o 
   0   5  11       41.12       49.61      9.34 o 
   1   5  11       24.66       20.08      8.24 o 
   2   5  11        4.13       14.76     11.79 o 
   3   5  11        0.21       -5.45     14.71 o 
   4   5  11        1.99      -18.66     18.35 o 
  -4   6  11       15.10       34.49     26.38 o 
  -3   6  11       89.51       81.93     20.05 o 
  -2   6  11       58.44       47.69     16.10 o 
  -1   6  11        6.44        6.44     11.15 o 
   0   6  11     1670.44     1678.01     34.31 o 
   1   6  11        5.67        8.92      9.54 o 
   2   6  11       80.63       90.75     14.84 o 
   3   6  11        9.24       14.17     16.48 o 
   4   6  11        3.65        6.23     19.23 o 
  -4   7  11        9.51        7.44     37.74 o 
  -3   7  11       33.04       38.76     18.86 o 
  -2   7  11      121.72      121.62     22.29 o 
  -1   7  11        6.60        1.37     10.92 o 
   0   7  11      450.84      481.99     18.75 o 
   1   7  11       63.27       49.59     10.82 o 
   2   7  11       61.63       65.51     16.41 o 
   3   7  11      123.61       97.90     24.76 o 
   4   7  11        5.29       25.43     20.10 o 
  -4   8  11       23.28       29.55     28.55 o 
  -3   8  11        0.57        1.10     17.36 o 
  -2   8  11      176.21      223.68     19.49 o 
  -1   8  11      167.12      204.15     15.79 o 
   0   8  11       79.27       95.43     11.40 o 
   1   8  11      411.27      442.45     19.13 o 
   2   8  11      248.31      287.09     23.61 o 
   3   8  11       23.69       16.87     17.07 o 
   4   8  11       13.53      -20.85     18.47 o 
  -4   9  11       13.71        0.71     25.01 o 
  -3   9  11        2.96        4.44     18.09 o 
  -2   9  11       71.99      111.45     22.46 o 
  -1   9  11      190.17      169.44     15.15 o 
   0   9  11        1.64        5.43      9.14 o 
   1   9  11       22.10       10.47     10.98 o 
   2   9  11        6.59       -0.56     14.72 o 
   3   9  11        9.69        7.30     17.32 o 
   4   9  11        1.85       23.09     20.12 o 
  -4  10  11        2.67       -7.84     26.25 o 
  -3  10  11       75.67       67.51     20.64 o 
  -2  10  11        9.77       16.28     14.39 o 
  -1  10  11       59.39       70.00     12.58 o 
   0  10  11      279.83      258.60     14.34 o 
   1  10  11        1.90        0.72     12.41 o 
   2  10  11       13.18        8.72     21.86 o 
   3  10  11        2.06       -5.44     18.48 o 
   4  10  11       14.03       -3.59     21.24 o 
  -4  11  11        0.00        5.70     33.19 o 
  -3  11  11       22.84       56.01     33.22 o 
  -2  11  11      256.90      258.75     21.14 o 
  -1  11  11      210.81      208.41     16.72 o 
   0  11  11       32.96       28.07      9.85 o 
   1  11  11      171.95      156.02     17.46 o 
   2  11  11       65.51       62.52     17.69 o 
   3  11  11       35.33       32.72     18.65 o 
   4  11  11        0.07       17.64     23.25 o 
  -4  12  11        2.46       21.64     28.07 o 
  -3  12  11       31.19        4.58     19.55 o 
  -2  12  11        3.19        6.38     14.13 o 
  -1  12  11      319.79      344.46     19.28 o 
   0  12  11     1039.80     1053.16     33.51 o 
   1  12  11      162.10      195.07     18.89 o 
   2  12  11       25.72       64.20     25.54 o 
   3  12  11       11.11       30.62     19.40 o 
   4  12  11        0.04      -55.19     31.75 o 
  -4  13  11        0.63      -13.92     26.85 o 
  -3  13  11       34.27       20.90     20.38 o 
  -2  13  11       33.03       31.16     15.37 o 
  -1  13  11      117.77      113.82     15.20 o 
   0  13  11       26.86       19.60     11.87 o 
   1  13  11       54.54       36.92     15.04 o 
   2  13  11       67.07       47.94     20.76 o 
   3  13  11       20.86       73.23     25.18 o 
  -3  14  11       10.09        7.68     25.59 o 
  -2  14  11       58.29       31.40     15.90 o 
  -1  14  11        3.59       16.85     12.79 o 
   0  14  11       30.00       21.83     11.26 o 
   1  14  11       30.14        9.63     14.27 o 
   2  14  11       38.09       65.13     22.59 o 
   3  14  11        1.92        6.80     22.44 o 
  -3  15  11        0.07      -12.76     26.76 o 
  -2  15  11       20.16        9.75     15.54 o 
  -1  15  11      112.39       78.35     20.87 o 
   0  15  11        3.12       14.06     11.76 o 
   1  15  11       24.18       12.85     15.08 o 
   2  15  11       23.28       43.52     21.58 o 
   3  15  11        0.40        0.95     22.86 o 
  -3  16  11        0.41       29.49     36.57 o 
  -2  16  11       12.09       10.40     15.16 o 
  -1  16  11       27.97       33.11     16.99 o 
   0  16  11      219.36      222.87     16.59 o 
   1  16  11       28.36       37.58     17.27 o 
   2  16  11       23.82       45.66     23.00 o 
   3  16  11        2.04       11.72     24.47 o 
  -3  17  11      106.92      143.02     27.11 o 
  -2  17  11       16.26       -0.95     18.57 o 
  -1  17  11      102.66       91.03     17.92 o 
   0  17  11        1.16       -5.19     11.98 o 
   1  17  11        2.42        3.63     14.25 o 
   2  17  11       48.07       38.05     38.43 o 
   3  17  11       13.47       13.01     29.80 o 
  -3  18  11        0.07       -3.43     22.31 o 
  -2  18  11       20.39       14.36     19.92 o 
  -1  18  11      110.65      121.97     21.03 o 
   0  18  11       69.21       83.19     16.34 o 
   1  18  11       58.99       75.14     16.85 o 
   2  18  11       23.24       22.99     35.88 o 
  -2  19  11        1.82        9.96     20.46 o 
  -1  19  11        1.99       19.38     16.86 o 
   0  19  11        0.50      -22.21     15.46 o 
   1  19  11        8.53       30.94     15.89 o 
   2  19  11       12.63       55.97     30.61 o 
  -2  20  11       15.48       -6.02     20.59 o 
  -1  20  11        1.92      -16.67     16.55 o 
   0  20  11       41.12       51.84     16.38 o 
   1  20  11        6.37      -10.96     15.29 o 
   2  20  11        2.63      -22.24     21.31 o 
  -2  21  11       11.52       21.60     23.32 o 
  -1  21  11       50.02       59.52     19.10 o 
   0  21  11        3.57        3.13     15.92 o 
   1  21  11        0.60        1.27     16.56 o 
   2  21  11       28.52       30.14     30.26 o 
  -1  22  11       25.26       -1.24     20.16 o 
   0  22  11       11.01      -17.52     16.08 o 
   1  22  11       47.12       40.37     17.98 o 
   0  23  11        3.46       -4.93     19.45 o 
  -4   0  12        3.99       11.61     34.36 o 
  -3   0  12       50.49      123.53     39.49 o 
  -2   0  12      156.21      191.51     31.42 o 
  -1   0  12     1276.53     1227.70     40.03 o 
   0   0  12     1244.11     1239.11     40.47 o 
   1   0  12      261.34      281.16     20.57 o 
   2   0  12      152.00      181.97     29.09 o 
   3   0  12       36.92       68.15     49.24 o 
   4   0  12       19.69       -1.47     28.80 o 
  -4   1  12       24.75        9.82     26.30 o 
  -3   1  12       15.75       -9.98     22.67 o 
  -2   1  12      124.73      103.41     16.20 o 
  -1   1  12        4.92        5.77      9.91 o 
   0   1  12      294.44      292.96     19.36 o 
   1   1  12      660.90      632.98     19.36 o 
   2   1  12      179.34      193.84     20.75 o 
   3   1  12      157.82      206.77     23.93 o 
   4   1  12        5.71        5.36     20.92 o 
  -4   2  12        1.02       21.71     27.09 o 
  -3   2  12       18.06        7.31     17.84 o 
  -2   2  12        9.19       -0.73     13.16 o 
  -1   2  12       11.83       34.72     10.55 o 
   0   2  12      120.63      105.86     11.47 o 
   1   2  12        7.84       12.71      8.59 o 
   2   2  12      261.51      245.64     19.79 o 
   3   2  12       63.56       43.94     16.63 o 
   4   2  12        2.48        9.08     19.39 o 
  -4   3  12        0.44       14.45     26.27 o 
  -3   3  12        0.67        6.87     16.94 o 
  -2   3  12       96.80       78.13     15.63 o 
  -1   3  12      115.58       87.45     11.79 o 
   0   3  12        1.09       15.38     11.36 o 
   1   3  12      385.88      401.24     15.62 o 
   2   3  12       23.18       50.32     14.25 o 
   3   3  12        1.69       10.62     15.58 o 
   4   3  12        0.02        7.36     18.54 o 
  -4   4  12       27.40       37.91     29.14 o 
  -3   4  12      124.51      130.66     22.04 o 
  -2   4  12      131.36      128.37     16.87 o 
  -1   4  12      576.66      571.33     19.98 o 
   0   4  12       98.99      106.41     13.20 o 
   1   4  12      118.78      126.99     14.12 o 
   2   4  12        1.75       13.97     13.47 o 
   3   4  12        2.08       -2.97     16.58 o 
   4   4  12       55.69       40.40     20.56 o 
  -4   5  12       35.86        0.54     24.60 o 
  -3   5  12       66.97       14.74     18.43 o 
  -2   5  12       36.79       43.27     14.58 o 
  -1   5  12        5.34        1.94      9.82 o 
   0   5  12      728.95      798.61     29.99 o 
   1   5  12      266.32      288.30     18.48 o 
   2   5  12      116.23       99.84     16.24 o 
   3   5  12      282.52      314.98     33.66 o 
   4   5  12        6.72       -1.24     19.90 o 
  -4   6  12       12.32      -30.55     25.76 o 
  -3   6  12       72.84       74.94     21.04 o 
  -2   6  12      166.53      214.95     19.93 o 
  -1   6  12      481.94      506.40     19.06 o 
   0   6  12      611.17      586.66     23.50 o 
   1   6  12        5.79       -2.52      9.78 o 
   2   6  12       47.20       32.65     17.95 o 
   3   6  12      106.89      101.77     20.39 o 
   4   6  12        1.62       12.33     20.81 o 
  -4   7  12       16.70       22.90     29.17 o 
  -3   7  12        1.52       17.26     18.26 o 
  -2   7  12        1.72       -1.59     14.80 o 
  -1   7  12        7.77       25.33     12.48 o 
   0   7  12      210.15      209.13     16.24 o 
   1   7  12        0.30      -10.42      9.74 o 
   2   7  12       68.43       49.15     18.59 o 
   3   7  12        1.08       18.79     17.43 o 
   4   7  12       10.00       -1.47     19.14 o 
  -4   8  12       23.86       26.51     53.34 o 
  -3   8  12       10.81        1.11     18.98 o 
  -2   8  12        1.63        4.38     13.97 o 
  -1   8  12      110.51      116.25     14.62 o 
   0   8  12      121.33       96.64     16.57 o 
   1   8  12        1.02       -3.34      9.85 o 
   2   8  12       75.98      107.56     21.28 o 
   3   8  12       15.58       39.84     18.42 o 
   4   8  12        2.18       -4.88     20.27 o 
  -4   9  12        2.13       28.69     28.93 o 
  -3   9  12       25.89       17.93     20.19 o 
  -2   9  12       44.80       18.71     16.10 o 
  -1   9  12        1.35       -5.69     14.25 o 
   0   9  12      224.59      261.88     16.15 o 
   1   9  12      593.72      583.94     28.18 o 
   2   9  12       31.81       45.27     17.19 o 
   3   9  12       22.80       -2.57     21.00 o 
  -4  10  12        1.03       -5.54     27.83 o 
  -3  10  12       39.24       66.62     21.71 o 
  -2  10  12      227.34      239.33     21.54 o 
  -1  10  12      155.47      152.31     15.97 o 
   0  10  12      308.00      277.49     16.68 o 
   1  10  12       29.33       59.31     17.55 o 
   2  10  12        1.16      -14.04     18.78 o 
   3  10  12        7.71       -6.99     22.99 o 
  -3  11  12        0.21       25.43     20.57 o 
  -2  11  12        3.28      -22.60     14.50 o 
  -1  11  12      101.27      106.40     15.18 o 
   0  11  12       61.37       55.32     12.33 o 
   1  11  12       52.08       62.14     25.17 o 
   2  11  12       49.79       30.08     60.14 o 
   3  11  12       40.49       28.33     34.95 o 
  -3  12  12       15.40        7.92     20.75 o 
  -2  12  12       14.44        5.14     15.58 o 
  -1  12  12       20.27       13.07     12.85 o 
   0  12  12       14.85       29.49     13.37 o 
   1  12  12       35.87       26.45     14.41 o 
   2  12  12        5.56       18.07     20.05 o 
   3  12  12       11.29       26.71     20.45 o 
  -3  13  12       18.99       20.72     20.99 o 
  -2  13  12       34.41       26.67     15.85 o 
  -1  13  12        9.04      -24.53     12.26 o 
   0  13  12       12.48        1.85     14.23 o 
   1  13  12       80.82       86.78     17.27 o 
   2  13  12        4.80        6.97     20.48 o 
   3  13  12        1.09        1.05     23.52 o 
  -3  14  12        7.54        2.25     36.96 o 
  -2  14  12      127.45      153.43     32.27 o 
  -1  14  12       91.60       94.30     17.72 o 
   0  14  12      309.88      293.05     20.21 o 
   1  14  12       13.46       19.70     15.79 o 
   2  14  12       13.02      -10.63     19.79 o 
   3  14  12       41.60       64.80     26.62 o 
  -3  15  12        8.96       11.80     21.42 o 
  -2  15  12       55.91       49.46     24.12 o 
  -1  15  12        1.94       -2.73     15.51 o 
   0  15  12       67.94       75.57     15.82 o 
   1  15  12      212.33      223.88     24.85 o 
   2  15  12       92.28      106.04     25.28 o 
   3  15  12       17.88       15.77     24.25 o 
  -3  16  12        8.73       26.56     22.84 o 
  -2  16  12       50.58       58.94     22.27 o 
  -1  16  12       34.81       26.07     16.59 o 
   0  16  12       64.26       69.33     15.66 o 
   1  16  12       41.33       18.86     14.49 o 
   2  16  12        0.10        2.97     20.63 o 
  -2  17  12        6.19      -11.64     20.98 o 
  -1  17  12        6.26      -17.71     15.33 o 
   0  17  12        1.20        4.52     14.75 o 
   1  17  12        1.97      -14.29     16.83 o 
   2  17  12        1.51        0.07     22.43 o 
  -2  18  12       12.73       -5.18     27.06 o 
  -1  18  12       15.90      -14.09     18.34 o 
   0  18  12        3.97      -21.00     20.03 o 
   1  18  12        3.46       -9.83     17.36 o 
   2  18  12       11.02       20.80     24.52 o 
  -2  19  12        9.78      -35.90     20.97 o 
  -1  19  12        8.17       18.21     17.98 o 
   0  19  12       63.95       57.92     22.34 o 
   1  19  12       20.78       16.35     15.97 o 
   2  19  12        5.24       19.51     21.15 o 
  -1  20  12       41.11       82.51     32.45 o 
   0  20  12       25.69       12.58     22.25 o 
   1  20  12        0.16        1.48     16.48 o 
  -1  21  12        3.37       -1.10     18.70 o 
   0  21  12       33.82       -8.95     22.04 o 
   1  21  12        1.84      -12.47     16.20 o 
  -4   1  13        1.02       34.06     29.32 o 
  -3   1  13       20.50      -14.91     14.74 o 
  -2   1  13      122.64      111.50     17.70 o 
  -1   1  13       53.79       38.29     11.42 o 
   0   1  13      236.96      281.83     21.31 o 
   1   1  13       52.72       67.98     10.17 o 
   2   1  13        2.28       14.26     18.08 o 
   3   1  13       14.04        0.41     15.63 o 
   4   1  13        0.79       23.84     25.89 o 
  -4   2  13        0.23      -15.80     27.35 o 
  -3   2  13        9.79        7.93     18.80 o 
  -2   2  13      356.76      324.30     25.79 o 
  -1   2  13        6.49      -20.57     10.28 o 
   0   2  13       48.75       50.48     15.61 o 
   1   2  13      342.31      342.64     17.40 o 
   2   2  13        4.07        1.25     13.25 o 
   3   2  13       66.95       71.25     18.15 o 
   4   2  13        2.01        9.41     20.12 o 
  -4   3  13        6.64       22.95     29.21 o 
  -3   3  13        0.42       15.95     17.86 o 
  -2   3  13      120.05      120.92     24.28 o 
  -1   3  13      254.42      254.90     15.34 o 
   0   3  13      358.93      363.58     23.53 o 
   1   3  13      447.42      418.01     19.00 o 
   2   3  13       24.00       21.77     14.08 o 
   3   3  13        1.15      -29.47     16.48 o 
  -4   4  13        3.47        5.93     28.15 o 
  -3   4  13        6.65        8.05     30.86 o 
  -2   4  13       30.24       28.04     15.42 o 
  -1   4  13        8.60        8.49     10.84 o 
   0   4  13       11.03       14.65     14.72 o 
   1   4  13        1.53      -18.87      9.44 o 
   2   4  13       48.06       31.35     14.56 o 
   3   4  13        0.76       10.97     17.62 o 
  -4   5  13        0.02        1.98     28.36 o 
  -3   5  13       12.53       14.49     19.69 o 
  -2   5  13        0.08       -6.01     14.09 o 
  -1   5  13       20.96       13.68     10.91 o 
   0   5  13      117.53      123.00     17.23 o 
   1   5  13        0.39        9.21     10.20 o 
   2   5  13        5.96      -11.75     13.28 o 
   3   5  13       41.29       27.10     18.31 o 
  -4   6  13       22.07       32.87     29.43 o 
  -3   6  13        0.71        1.14     18.87 o 
  -2   6  13      167.68      135.80     18.92 o 
  -1   6  13       77.09       66.38     12.05 o 
   0   6  13        0.27       -8.31     15.30 o 
   1   6  13      102.83      113.37     13.11 o 
   2   6  13      105.95      131.45     19.58 o 
   3   6  13        3.94        6.80     17.52 o 
  -3   7  13        3.23       -3.08     19.30 o 
  -2   7  13       61.61       40.94     16.38 o 
  -1   7  13      354.88      365.00     20.80 o 
   0   7  13      427.65      467.40     25.90 o 
   1   7  13      170.83      188.69     15.19 o 
   2   7  13        6.63        1.34     15.94 o 
   3   7  13       30.92       47.59     19.63 o 
  -3   8  13       14.72       -5.49     19.96 o 
  -2   8  13      147.79      123.11     23.71 o 
  -1   8  13       55.71       65.96     14.20 o 
   0   8  13       56.94       30.39     22.92 o 
   1   8  13       49.76       60.75     12.21 o 
   2   8  13       97.73      108.88     19.00 o 
   3   8  13        1.23       -7.77     20.23 o 
  -3   9  13        4.64      -14.18     18.96 o 
  -2   9  13       97.74      130.46     19.21 o 
  -1   9  13      123.19      101.74     15.36 o 
   0   9  13       56.56       56.52     16.20 o 
   1   9  13       71.76       79.13     16.00 o 
   2   9  13        1.25      -19.16     15.31 o 
   3   9  13        1.23      -38.38     30.86 o 
  -3  10  13       15.52       58.04     22.57 o 
  -2  10  13       14.18        9.16     17.72 o 
  -1  10  13       33.34       32.71     13.45 o 
   0  10  13       10.56       10.85     12.67 o 
   1  10  13        5.38        9.22     13.74 o 
   2  10  13       13.55       -1.91     16.47 o 
   3  10  13        0.23      -13.83     18.82 o 
  -3  11  13       13.35      -12.39     19.99 o 
  -2  11  13        0.00        7.54     15.67 o 
  -1  11  13       20.14       29.84     13.93 o 
   0  11  13       62.52       92.24     17.53 o 
   1  11  13      169.37      193.96     20.06 o 
   2  11  13       23.15       32.79     20.75 o 
   3  11  13        0.29       35.13     20.33 o 
  -3  12  13       16.31       11.09     22.26 o 
  -2  12  13       73.94       60.37     17.43 o 
  -1  12  13       44.93       46.39     14.82 o 
   0  12  13        0.27        2.10     15.87 o 
   1  12  13        2.63        4.67     14.55 o 
   2  12  13       65.13       69.33     22.27 o 
   3  12  13        7.82       -1.74     32.59 o 
  -3  13  13        3.96      -10.19     24.90 o 
  -2  13  13       56.90      101.07     20.37 o 
  -1  13  13      137.40      176.34     20.65 o 
   0  13  13       39.58       46.22     17.07 o 
   1  13  13       57.89       57.52     16.51 o 
   2  13  13       12.12       17.52     19.86 o 
   3  13  13        0.09        4.76     24.97 o 
  -3  14  13        8.16       21.60     22.66 o 
  -2  14  13        2.08      -10.87     16.77 o 
  -1  14  13        1.25       11.52     16.37 o 
   0  14  13       39.79       38.62     17.30 o 
   1  14  13        3.65       -4.42     15.68 o 
   2  14  13        0.06        6.70     28.67 o 
  -2  15  13       11.73      -29.36     20.12 o 
  -1  15  13        4.04      -15.82     25.98 o 
   0  15  13       41.57       44.78     33.67 o 
   1  15  13       17.18        9.29     20.35 o 
   2  15  13       22.25       14.84     22.50 o 
  -2  16  13       25.27       12.87     22.17 o 
  -1  16  13      100.63       67.62     18.75 o 
   0  16  13       15.93       14.38     16.71 o 
   1  16  13       60.59       40.55     16.15 o 
   2  16  13       12.62       11.34     23.72 o 
  -2  17  13       10.81       -4.42     23.05 o 
  -1  17  13       27.46       39.97     17.75 o 
   0  17  13       64.80       85.18     25.92 o 
   1  17  13      121.83      162.91     27.12 o 
   2  17  13        6.83        9.90     32.08 o 
  -1  18  13       13.19       38.04     18.61 o 
   0  18  13        1.38       -5.07     21.25 o 
   1  18  13        0.19        4.15     15.82 o 
  -1  19  13       43.29       34.81     19.28 o 
   0  19  13       10.89       14.68     22.86 o 
   1  19  13       11.16        2.05     16.61 o 
   0  20  13        6.20        9.02     22.79 o 
  -3   0  14       86.96      119.83     27.69 o 
  -2   0  14        0.33        2.40     22.14 o 
  -1   0  14        3.96       18.24     18.35 o 
   0   0  14      438.47      455.44     37.71 o 
   1   0  14      173.51      207.68     28.66 o 
   2   0  14      151.96      152.22     23.53 o 
   3   0  14        1.01       14.81     21.09 o 
  -3   1  14        5.60       -1.57     15.91 o 
  -2   1  14       55.05       66.03     17.57 o 
  -1   1  14      472.34      432.23     19.64 o 
   0   1  14       69.94       60.47     22.88 o 
   1   1  14        7.17       28.44     15.55 o 
   2   1  14       17.44       35.11     14.68 o 
   3   1  14        3.90        5.66     17.01 o 
  -3   2  14        8.26       -0.26     16.58 o 
  -2   2  14        5.50       -2.60     15.23 o 
  -1   2  14       11.64      -11.11     11.21 o 
   0   2  14       28.38       16.90     19.27 o 
   1   2  14       23.00       36.90     13.51 o 
   2   2  14        0.83       -9.74     13.66 o 
   3   2  14        0.11       13.86     17.03 o 
  -3   3  14       14.58       26.65     18.42 o 
  -2   3  14        0.56       15.49     15.99 o 
  -1   3  14      102.89       95.26     13.45 o 
   0   3  14       28.52       26.62     16.02 o 
   1   3  14        4.69      -12.19      9.91 o 
   2   3  14       12.66        2.41     14.57 o 
   3   3  14        9.72       30.51     19.41 o 
  -3   4  14       24.67        1.79     16.13 o 
  -2   4  14       19.29       13.98     15.86 o 
  -1   4  14        3.28       -9.55     11.40 o 
   0   4  14      176.83      191.90     20.02 o 
   1   4  14      303.58      313.73     19.11 o 
   2   4  14      117.43      105.54     17.90 o 
   3   4  14        0.53      -26.13     24.53 o 
  -3   5  14        4.80        3.05     17.07 o 
  -2   5  14       70.28      107.05     18.55 o 
  -1   5  14      673.64      619.36     35.96 o 
   0   5  14      146.81      173.16     22.40 o 
   1   5  14       46.78       18.99     13.05 o 
   2   5  14       40.69       34.18     16.78 o 
   3   5  14        0.36       -0.17     19.48 o 
  -3   6  14       24.27       -4.08     15.84 o 
  -2   6  14        7.14       18.81     16.18 o 
  -1   6  14       28.32       42.88     14.19 o 
   0   6  14       93.15      107.48     17.98 o 
   1   6  14      203.89      206.39     17.97 o 
   2   6  14       32.54       28.24     16.63 o 
   3   6  14       48.25       26.69     19.73 o 
  -3   7  14       12.41       61.05     23.50 o 
  -2   7  14        7.15        0.97     24.39 o 
  -1   7  14        8.24        4.84     13.40 o 
   0   7  14       33.23       38.95     16.11 o 
   1   7  14        3.06       11.29     12.87 o 
   2   7  14        5.26        7.82     16.30 o 
   3   7  14        0.29      -12.03     18.16 o 
  -3   8  14       12.19       55.41     23.06 o 
  -2   8  14       17.88       20.81     17.01 o 
  -1   8  14       11.27       -4.52     13.11 o 
   0   8  14        4.40       -3.48     13.49 o 
   1   8  14       45.91       36.80     24.72 o 
   2   8  14        5.73       25.00     17.70 o 
   3   8  14        4.54      -12.16     18.37 o 
  -3   9  14       26.12       48.92     23.49 o 
  -2   9  14       39.17       10.82     16.57 o 
  -1   9  14      327.78      304.39     20.54 o 
   0   9  14       67.38       67.58     15.42 o 
   1   9  14        0.18       -3.93     32.07 o 
   2   9  14       16.38       -7.77     18.58 o 
   3   9  14        2.55       17.94     19.98 o 
  -3  10  14       20.85       -9.85     22.20 o 
  -2  10  14        0.22      -33.12     18.18 o 
  -1  10  14        5.37       -0.39     14.00 o 
   0  10  14      189.97      226.81     31.45 o 
   1  10  14      296.44      276.13     34.73 o 
   2  10  14       16.51       22.56     18.45 o 
  -3  11  14       15.87       12.73     23.73 o 
  -2  11  14       23.32        0.06     16.84 o 
  -1  11  14      143.80      175.59     20.30 o 
   0  11  14      133.75      133.60     19.60 o 
   1  11  14        5.77        4.61     17.95 o 
   2  11  14        5.30       17.37     20.87 o 
  -2  12  14        5.80       -7.85     17.45 o 
  -1  12  14       10.07       37.15     18.99 o 
   0  12  14       31.10       12.39     16.73 o 
   1  12  14        0.39       26.70     23.38 o 
   2  12  14        8.91       20.68     22.54 o 
  -2  13  14        3.16       -2.00     17.37 o 
  -1  13  14       16.45       10.75     17.10 o 
   0  13  14        7.63       12.00     16.80 o 
   1  13  14        4.82       14.27     24.60 o 
   2  13  14       19.30       41.14     23.16 o 
  -2  14  14        0.56      -14.43     17.82 o 
  -1  14  14        0.29       -0.10     17.48 o 
   0  14  14       28.35       -0.48     19.08 o 
   1  14  14       24.75       27.03     21.17 o 
   2  14  14       30.74       52.50     24.92 o 
  -2  15  14       44.73       47.02     23.42 o 
  -1  15  14      109.13      127.73     20.90 o 
   0  15  14        8.14      -32.96     20.50 o 
   1  15  14        1.43        7.78     20.79 o 
  -1  16  14       11.75      -12.04     17.30 o 
   0  16  14       98.37      104.46     25.19 o 
   1  16  14        0.49      -21.33     20.13 o 
  -1  17  14        2.39       -8.57     18.20 o 
   0  17  14       14.75       -4.42     22.98 o 
   1  17  14       21.02       27.17     22.29 o 
   0  18  14        0.13        2.91     23.07 o 
  -3   1  15        1.52       16.02     18.11 o 
  -2   1  15       41.46       59.30     18.81 o 
  -1   1  15       18.37       11.29     12.23 o 
   0   1  15        2.44        4.39     16.33 o 
   1   1  15       23.71       28.28     49.35 o 
   2   1  15       45.35       39.33     17.89 o 
   3   1  15        3.65       28.79     16.21 o 
  -3   2  15        3.83      -20.55     17.22 o 
  -2   2  15       10.79       31.37     17.73 o 
  -1   2  15      217.52      222.68     19.01 o 
   0   2  15      362.92      403.16     46.60 o 
   1   2  15       54.92       16.64     28.97 o 
   2   2  15        7.11       16.72     15.62 o 
   3   2  15       10.84       15.72     19.32 o 
  -3   3  15        7.17      -17.51     16.88 o 
  -2   3  15      108.34       79.80     19.04 o 
  -1   3  15        1.08        1.48     13.92 o 
   0   3  15        1.35      -24.52     15.46 o 
   1   3  15      105.37      104.38     31.32 o 
   2   3  15       69.68       53.85     16.72 o 
   3   3  15        0.40       23.09     26.63 o 
  -3   4  15        2.60       31.50     19.67 o 
  -2   4  15       17.66        1.49     18.68 o 
  -1   4  15       80.05      107.40     16.67 o 
   0   4  15       73.88       43.97     20.82 o 
   1   4  15       25.28       30.93     29.50 o 
   2   4  15        0.13      -11.79     18.30 o 
  -3   5  15       13.39       -5.07     17.76 o 
  -2   5  15        0.33      -21.20     15.38 o 
  -1   5  15        6.62        1.48     13.93 o 
   0   5  15        2.20       11.28     15.99 o 
   1   5  15        0.03      -49.00     24.50 o 
   2   5  15        0.02       11.93     16.79 o 
  -3   6  15       13.59        1.20     18.21 o 
  -2   6  15       28.29       26.75     17.59 o 
  -1   6  15       20.93       18.79     14.49 o 
   0   6  15      130.70      167.56     20.16 o 
   1   6  15       45.34       18.27     40.27 o 
   2   6  15        1.41        2.36     16.18 o 
  -2   7  15       84.42       68.16     20.00 o 
  -1   7  15        3.58        9.16     14.22 o 
   0   7  15       10.05        6.10     14.51 o 
   1   7  15       38.60       -6.44     45.57 o 
   2   7  15       95.48      120.99     21.39 o 
  -2   8  15        7.44       10.26     20.27 o 
  -1   8  15      129.09      178.85     29.14 o 
   0   8  15      179.82      197.92     22.39 o 
   1   8  15       42.22       15.08     48.95 o 
   2   8  15       27.66       20.14     26.84 o 
  -2   9  15       11.20      -10.60     16.98 o 
  -1   9  15        2.42      -13.19     14.41 o 
   0   9  15       25.56       43.79     19.30 o 
   1   9  15        0.83       -5.90     23.76 o 
   2   9  15        4.53       -4.22     27.11 o 
  -2  10  15       13.20       35.11     18.72 o 
  -1  10  15        1.27      -28.36     14.18 o 
   0  10  15       11.18       19.21     17.42 o 
   1  10  15        0.01        4.12     23.99 o 
   2  10  15        3.36        4.44     21.09 o 
  -2  11  15       44.59       42.13     18.74 o 
  -1  11  15       28.71       35.56     16.06 o 
   0  11  15        0.01        7.82     17.37 o 
   1  11  15       27.12       -9.44     23.67 o 
   2  11  15        7.82       -6.67     22.18 o 
  -2  12  15        1.00      -13.84     20.87 o 
  -1  12  15       78.82      100.30     23.40 o 
   0  12  15      180.57      155.91     21.00 o 
   1  12  15       17.91       10.15     24.96 o 
  -1  13  15        0.20      -28.77     17.39 o 
   0  13  15        2.65        9.28     25.25 o 
   1  13  15       39.20      151.40     61.68 o 
  -1  14  15        3.12       -2.63     18.33 o 
   0  14  15        3.78       12.31     23.20 o 
   1  14  15       64.13       58.50     34.93 o 
   0  15  15        2.76      -31.79     21.78 o 
  -2   0  16       13.28      -13.53     25.12 o 
  -1   0  16      258.58      282.94     92.24 o 
   0   0  16       34.45       25.51     25.49 o 
   1   0  16       17.57       43.21     44.56 o 
   2   0  16       27.40      -12.38     46.72 o 
  -2   1  16        0.80        4.36     18.41 o 
  -1   1  16        0.38      -16.98     16.25 o 
   0   1  16      169.05      169.08     21.72 o 
   1   1  16      105.75      127.75     41.20 o 
   2   1  16       31.66      -19.00     44.84 o 
  -2   2  16        0.35       12.26     18.61 o 
  -1   2  16       15.39       16.48     28.48 o 
   0   2  16       35.09       58.47     18.77 o 
   1   2  16        1.40      -19.01     28.08 o 
   2   2  16        0.05      -14.69     39.54 o 
  -2   3  16       18.33       35.50     23.05 o 
  -1   3  16       10.56       22.14     15.06 o 
   0   3  16       10.41       -8.60     16.63 o 
   1   3  16        6.79      -36.86     32.14 o 
   2   3  16        7.97      -19.87     32.19 o 
  -2   4  16       11.57       34.95     19.05 o 
  -1   4  16      196.35      223.12     20.09 o 
   0   4  16       41.84       61.83     18.44 o 
   1   4  16        1.64      -31.30     27.16 o 
   2   4  16        5.63       44.86     50.74 o 
  -2   5  16       18.49       -1.13     18.09 o 
  -1   5  16        2.16      -12.23     14.74 o 
   0   5  16      256.92      242.52     23.40 o 
   1   5  16      154.37      286.09     46.91 o 
   2   5  16        7.45       -5.36     50.62 o 
  -2   6  16       36.98       34.45     19.14 o 
  -1   6  16       65.31       32.73     16.31 o 
   0   6  16       80.51       88.75     17.26 o 
   1   6  16        2.49      -41.37     44.63 o 
   2   6  16        5.06      -82.74     45.05 o 
  -2   7  16        2.03       12.11     18.71 o 
  -1   7  16        2.86        2.17     15.30 o 
   0   7  16        9.19       13.02     15.26 o 
   1   7  16        8.83       56.18     53.04 o 
  -2   8  16        8.21       -6.86     19.09 o 
  -1   8  16       16.33       -7.93     14.97 o 
   0   8  16        6.84        5.09     14.99 o 
   1   8  16        0.11       41.28     52.60 o 
  -1   9  16        9.77      -12.09     15.48 o 
   0   9  16       45.81       47.18     18.99 o 
   1   9  16       62.74      -23.87     50.16 o 
  -1  10  16       45.47       54.51     17.02 o 
   0  10  16       26.79       13.83     25.94 o 
   1  10  16       18.67      -20.14     50.30 o 
  -1  11  16        2.93        2.74     18.54 o 
   0  11  16       40.66       20.35     27.61 o 
   1  11  16       27.10      -27.28     50.88 o 
   0  12  16       22.24      -15.16     25.52 o 
  -1   1  17       16.40        5.01     18.62 o 
   0   1  17       49.41       59.90     23.86 o 
   1   1  17       52.53       62.95     42.58 o 
  -1   2  17        1.11      -10.30     18.74 o 
   0   2  17        9.77      -13.88     20.97 o 
   1   2  17      107.87      156.97     37.93 o 
  -1   3  17       67.84       19.54     20.17 o 
   0   3  17       61.52       57.73     20.02 o 
   1   3  17       46.36       35.36     68.00 o 
  -1   4  17        0.04        7.18     22.74 o 
   0   4  17        6.70       13.20     16.57 o 
   1   4  17        5.49      -53.85     26.93 o 
  -1   5  17        0.33      -11.75     18.77 o 
   0   5  17        0.02      -31.75     20.69 o 
   1   5  17        1.08      -10.54     48.12 o 
  -1   6  17        8.03      -12.91     18.68 o 
   0   6  17        4.29        7.44     16.20 o 
   0   7  17       85.11       59.19     17.77 o 
                                                 
